# Supplementary material for: Flexible temperature-pressure dual sensor based on 3D spiral thermoelectric Bi2Te3 films
Source: Nat Commun. 2024 Mar 21;15:2521. doi: 10.1038/s41467-024-46836-1 (PMC10958038; doi:10.1038/s41467-024-46836-1)
Supplement: Supplementary file 4 — Source data [file 41467_2024_46836_MOESM4_ESM.xlsx]

## Sheet: Fig 1 a
Figure 1a
	Temperature (K)	Electrical conductivity (S cm-1)	Temperature (K)	Seebeck coefficient (μV K-1)	Temperature (K)	Power factor (μW cm-1 K-2)
	303.1	702.31	304.67	-179.4	303.89	22.6
	312.37	692.76	314.1	-180.2	313.23	22.49
	321.96	683.83	323.76	-180.73	322.86	22.34
	331.53	675.98	333.34	-180.72	332.43	22.08
	340.58	667.08	342.51	-181.1	341.54	21.88
	350.61	658.45	352.4	-180.95	351.51	21.56
	360.48	650.25	362.21	-179.82	361.34	21.03
	370.32	644.09	372.06	-178.81	371.19	20.59
	380.13	638.88	381.94	-177.72	381.04	20.18
	390.17	633.78	392.02	-176.43	391.1	19.73

## Sheet: Fig 1b
Figure 1b
	Time (s)	∆R/R0
	0	-0.0007
	0.80632	-0.0007
	1.61263	-0.0005
	2.41894	-0.0001
	3.22525	0.0002
	4.03156	0.0004
	4.83787	0.0001
	5.64418	0.0001
	6.45049	-0.0001
	7.2568	0
	8.06311	0
	8.86941	0.0002
	9.67572	0.0002
	10.482	0.0005
	11.2883	0.0008
	12.0946	0.0008
	12.901	0.0007
	13.7073	0.001
	14.5136	0.0011
	15.3199	0.001
	16.1262	0.0007
	16.9325	0.0007
	17.7388	0.0005
	18.5451	0.0005
	19.3514	0.0005
	20.1577	0.0004
	20.964	0.0004
	21.7704	0.0003
	22.5767	0.0003
	23.383	0.0003
	24.1893	0.0002
	24.9956	-0.0001
	25.8019	-0.0003
	26.6082	-0.0002
	27.4145	-0.0004
	28.2208	-0.0005
	29.0271	-0.0005
	29.8334	-0.0008
	30.6397	-0.0007
	31.446	-0.0007
	32.2524	-0.0005
	33.0587	-0.0003
	33.865	-0.0003
	34.6713	-0.0001
	35.4776	0
	36.2839	0
	37.0902	-0.0001
	37.8965	-0.0137
	38.7028	-0.0137
	39.5091	-0.0136
	40.3154	-0.0137
	41.1217	-0.0135
	41.928	-0.0134
	42.7343	-0.0135
	43.5407	-0.0135
	44.347	-0.0133
	45.1533	-0.0136
	45.9596	-0.0135
	46.7659	-0.0136
	47.5722	-0.0139
	48.3785	-0.0138
	49.1848	-0.0138
	49.9911	-0.0138
	50.7974	-0.0139
	51.6037	-0.0139
	52.41	-0.014
	53.2163	-0.0142
	54.0226	-0.0142
	54.8289	-0.014
	55.6353	-0.014
	56.4416	-0.014
	57.2543	-0.0139
	58.0607	-0.0141
	58.867	-0.0143
	59.6733	-0.0144
	60.4796	-0.0145
	61.2859	-0.0145
	62.0922	-0.0146
	62.8985	-0.0148
	63.7048	-0.0149
	64.5111	-0.0151
	65.3174	-0.0151
	66.1237	-0.0151
	66.9316	-0.0151
	67.7407	-0.0149
	68.547	-0.015
	69.3533	-0.015
	70.1596	-0.0151
	70.9659	-0.0152
	71.7722	-0.0151
	72.5785	-0.0151
	73.3848	-0.015
	74.1911	-0.015
	74.9974	-0.0152
	75.8037	-0.0152
	76.61	-0.0151
	77.4163	-0.0149
	78.2227	-0.0147
	79.029	-0.0149
	79.8353	-0.0149
	80.6416	-0.016
	81.4479	-0.0208
	82.2542	-0.0211
	83.0605	-0.0212
	83.8668	-0.0212
	84.6731	-0.0214
	85.4794	-0.0211
	86.2857	-0.0209
	87.092	-0.0207
	87.8983	-0.0207
	88.7046	-0.0207
	89.5109	-0.0207
	90.3172	-0.0207
	91.1235	-0.0207
	91.9299	-0.0208
	92.7362	-0.0209
	93.5425	-0.0208
	94.3488	-0.0208
	95.1551	-0.0208
	95.9614	-0.0207
	96.7677	-0.0207
	97.574	-0.0205
	98.3803	-0.0206
	99.1866	-0.0206
	99.9929	-0.0208
	100.799	-0.0208
	101.606	-0.0209
	102.412	-0.0207
	103.218	-0.0205
	104.024	-0.0204
	104.831	-0.0202
	105.637	-0.0203
	106.443	-0.0204
	107.25	-0.0204
	108.056	-0.0204
	108.862	-0.0202
	109.669	-0.0202
	110.475	-0.0206
	111.281	-0.0246
	112.087	-0.0247
	112.894	-0.0248
	113.7	-0.025
	114.506	-0.0249
	115.313	-0.0248
	116.119	-0.0247
	116.925	-0.0246
	117.732	-0.0248
	118.538	-0.0249
	119.344	-0.0251
	120.151	-0.0252
	120.957	-0.0251
	121.763	-0.0251
	122.569	-0.0251
	123.376	-0.025
	124.182	-0.025
	124.988	-0.0251
	125.795	-0.0252
	126.601	-0.0252
	127.407	-0.0251
	128.214	-0.0249
	129.02	-0.025
	129.826	-0.0252
	130.632	-0.0252
	131.439	-0.0252
	132.245	-0.0252
	133.051	-0.0253
	133.858	-0.0254
	134.664	-0.0254
	135.47	-0.0257
	136.277	-0.0256
	137.083	-0.0255
	137.889	-0.0256
	138.696	-0.0258
	139.502	-0.0256
	140.308	-0.0253
	141.114	-0.0252
	141.921	-0.0252
	142.727	-0.0253
	143.533	-0.0252
	144.34	-0.0254
	145.146	-0.0253
	145.952	-0.0252
	146.759	-0.0251
	147.565	-0.0249
	148.371	-0.0247
	149.178	-0.0247
	149.984	-0.0249
	150.79	-0.0247
	151.596	-0.0287
	152.403	-0.0287
	153.209	-0.0286
	154.015	-0.0286
	154.822	-0.0286
	155.628	-0.0285
	156.434	-0.0282
	157.241	-0.0282
	158.047	-0.0282
	158.853	-0.0284
	159.66	-0.0285
	160.466	-0.0286
	161.272	-0.0288
	162.079	-0.0289
	162.885	-0.0289
	163.691	-0.0288
	164.497	-0.0289
	165.304	-0.0287
	166.11	-0.0287
	166.916	-0.0287
	167.723	-0.0286
	168.529	-0.0285
	169.335	-0.0284
	170.142	-0.028
	170.948	-0.028
	171.754	-0.0281
	172.561	-0.0283
	173.367	-0.0285
	174.173	-0.0286
	174.979	-0.0284
	175.786	-0.0285
	176.592	-0.0281
	177.398	-0.0281
	178.205	-0.0282
	179.011	-0.0283
	179.817	-0.028
	180.624	-0.0279
	181.43	-0.0276
	182.236	-0.0276
	183.043	-0.0277
	183.849	-0.0276
	184.655	-0.028
	185.461	-0.0311
	186.268	-0.0311
	187.074	-0.031
	187.88	-0.031
	188.687	-0.0309
	189.493	-0.0309
	190.299	-0.0307
	191.106	-0.0307
	191.912	-0.0309
	192.719	-0.0308
	193.525	-0.0308
	194.332	-0.0309
	195.138	-0.0307
	195.944	-0.0309
	196.751	-0.0308
	197.557	-0.0305
	198.363	-0.0305
	199.17	-0.0304
	199.983	-0.0303
	200.79	-0.0304
	201.596	-0.0303
	202.402	-0.0305
	203.209	-0.0307
	204.015	-0.031
	204.821	-0.0311
	205.628	-0.0313
	206.434	-0.0316
	207.24	-0.0318
	208.046	-0.0319
	208.853	-0.0319
	209.659	-0.0317
	210.465	-0.0317
	211.272	-0.0297
	212.078	-0.0281
	212.884	-0.0281
	213.691	-0.0282
	214.497	-0.0282
	215.303	-0.0284
	216.11	-0.0285
	216.916	-0.0285
	217.722	-0.0281
	218.529	-0.0283
	219.335	-0.0282
	220.141	-0.0282
	220.947	-0.0283
	221.754	-0.0286
	222.56	-0.0287
	223.366	-0.0285
	224.173	-0.0286
	224.979	-0.0288
	225.785	-0.0291
	226.592	-0.0293
	227.398	-0.0295
	228.204	-0.0296
	229.011	-0.0295
	229.817	-0.0294
	230.623	-0.0294
	231.429	-0.0293
	232.236	-0.0292
	233.042	-0.0292
	233.848	-0.0292
	234.655	-0.0287
	235.461	-0.0284
	236.267	-0.0283
	237.074	-0.0282
	237.88	-0.0278
	238.686	-0.0275
	239.493	-0.0274
	240.299	-0.0276
	241.105	-0.0273
	241.911	-0.0275
	242.718	-0.0277
	243.524	-0.0278
	244.33	-0.028
	245.137	-0.0282
	245.943	-0.028
	246.749	-0.0283
	247.556	-0.0283
	248.362	-0.0285
	249.168	-0.0285
	249.975	-0.0285
	250.781	-0.0289
	251.587	-0.029
	252.393	-0.0254
	253.2	-0.0256
	254.006	-0.0256
	254.812	-0.0259
	255.619	-0.0257
	256.425	-0.0253
	257.231	-0.025
	258.038	-0.0247
	258.844	-0.0249
	259.65	-0.025
	260.457	-0.0249
	261.263	-0.0249
	262.069	-0.0251
	262.875	-0.0254
	263.682	-0.0257
	264.488	-0.0257
	265.294	-0.0258
	266.101	-0.0258
	266.907	-0.026
	267.713	-0.026
	268.52	-0.0261
	269.326	-0.026
	270.132	-0.0258
	270.939	-0.0257
	271.745	-0.0259
	272.551	-0.0259
	273.357	-0.0258
	274.164	-0.0258
	274.97	-0.0255
	275.776	-0.0253
	276.583	-0.0253
	277.389	-0.0252
	278.195	-0.0251
	279.002	-0.0252
	279.808	-0.0253
	280.614	-0.0254
	281.421	-0.0257
	282.227	-0.0257
	283.033	-0.0257
	283.839	-0.0258
	284.646	-0.0259
	285.452	-0.0257
	286.258	-0.0257
	287.065	-0.0214
	287.871	-0.0213
	288.677	-0.0214
	289.484	-0.0211
	290.29	-0.021
	291.096	-0.021
	291.903	-0.0211
	292.709	-0.0211
	293.515	-0.0211
	294.321	-0.0212
	295.128	-0.0213
	295.934	-0.0212
	296.74	-0.0212
	297.547	-0.0214
	298.353	-0.0216
	299.159	-0.0217
	299.966	-0.0218
	300.772	-0.022
	301.578	-0.022
	302.385	-0.022
	303.191	-0.0218
	303.997	-0.0217
	304.803	-0.0217
	305.61	-0.0216
	306.416	-0.0214
	307.222	-0.0212
	308.029	-0.0211
	308.835	-0.0208
	309.641	-0.0207
	310.448	-0.0207
	311.254	-0.0206
	312.06	-0.0207
	312.867	-0.0204
	313.673	-0.0172
	314.479	-0.0147
	315.286	-0.0148
	316.092	-0.0147
	316.898	-0.0145
	317.704	-0.0143
	318.511	-0.0142
	319.317	-0.0144
	320.123	-0.0144
	320.93	-0.0144
	321.736	-0.0143
	322.542	-0.0143
	323.349	-0.0143
	324.155	-0.0141
	324.961	-0.0141
	325.767	-0.0142
	326.574	-0.0143
	327.38	-0.0148
	328.186	-0.0149
	328.993	-0.0151
	329.799	-0.0148
	330.605	-0.0144
	331.412	-0.0144
	332.218	-0.0144
	333.024	-0.0142
	333.831	-0.0142
	334.637	-0.0144
	335.443	-0.0144
	336.25	-0.0143
	337.056	-0.0142
	337.862	-0.0142
	338.668	-0.0142
	339.475	-0.0142
	340.281	-0.0145
	341.087	-0.0149
	341.894	-0.0044
	342.7	-0.0045
	343.506	-0.0047
	344.313	-0.0047
	345.119	-0.0044
	345.925	-0.0046
	346.731	-0.0044
	347.538	-0.0039
	348.344	-0.0036
	349.15	-0.003
	349.957	-0.0031
	350.763	-0.0028
	351.569	-0.0024
	352.376	-0.0025
	353.182	-0.0026
	353.988	-0.0025
	354.795	-0.0022
	355.601	-0.0022
	356.407	-0.0022
	357.213	-0.0024
	358.02	-0.0025
	358.826	-0.0024
	359.632	-0.0027
	360.439	-0.0024
	361.245	-0.0027
	362.051	-0.0024
	362.858	-0.0023
	363.664	-0.0022
	364.47	-0.002
	365.276	-0.0019
	366.083	-0.0016
	366.889	-0.0016
	367.695	-0.0012
	368.502	-0.0015
	369.308	-0.0014
	370.114	-0.0014
	370.921	-0.0014
	371.727	-0.0013
	372.533	-0.0014
	373.34	-0.0013
	374.146	-0.0014
	374.952	-0.0013
	375.758	-0.0014
	376.565	-0.0013
	377.371	-0.0016
	378.177	-0.0016
	378.984	-0.0016
	379.79	-0.0017
	380.596	-0.0016
	381.403	-0.0014
	382.209	-0.0016
	383.015	-0.0017
	383.822	-0.002
	384.628	-0.0018
	385.434	-0.0019
	386.24	-0.0021
	387.047	-0.002
	387.853	-0.0019
	388.659	-0.0019
	389.466	-0.0019
	390.272	-0.002
	391.078	-0.0021
	391.885	-0.0022
	392.691	-0.0025
	393.497	-0.0025
	394.304	-0.0026
	395.11	-0.0028
	395.916	-0.0027
	396.722	-0.0026
	397.529	-0.0025
	398.335	-0.0022
	399.141	-0.0019
	399.948	-0.0019
	400.754	-0.002
	401.56	-0.0018
	402.367	-0.0016
	403.173	-0.0018
	403.979	-0.0017
	404.786	-0.0017
	405.592	0.0131
	406.398	0.0133
	407.204	0.0132
	408.011	0.013
	408.817	0.0127
	409.623	0.0124
	410.43	0.0122
	411.236	0.0122
	412.042	0.012
	412.849	0.0121
	413.655	0.0122
	414.461	0.0123
	415.268	0.0123
	416.074	0.0124
	416.88	0.0121
	417.686	0.012
	418.493	0.012
	419.299	0.0118
	420.105	0.0116
	420.912	0.0117
	421.718	0.0119
	422.524	0.012
	423.331	0.0121
	424.137	0.0123
	424.943	0.0125
	425.75	0.0129
	426.556	0.0129
	427.362	0.0128
	428.168	0.0129
	428.975	0.013
	429.781	0.0129
	430.589	0.0129
	431.395	0.0129
	432.202	0.0129
	433.008	0.0127
	433.814	0.0127
	434.621	0.0122
	435.427	0.0215
	436.233	0.0217
	437.04	0.0218
	437.846	0.022
	438.652	0.0222
	439.458	0.0224
	440.265	0.0224
	441.071	0.0227
	441.877	0.0229
	442.684	0.0229
	443.49	0.023
	444.296	0.0231
	445.103	0.0232
	445.909	0.0231
	446.715	0.0235
	447.522	0.0236
	448.328	0.0238
	449.134	0.0238
	449.94	0.0239
	450.747	0.0236
	451.553	0.0239
	452.359	0.0239
	453.166	0.0239
	453.972	0.0239
	454.778	0.024
	455.585	0.0241
	456.391	0.0241
	457.197	0.0242
	458.004	0.0242
	458.81	0.0243
	459.616	0.0243
	460.422	0.0244
	461.229	0.0244
	462.035	0.0238
	462.841	0.0238
	463.648	0.0235
	464.454	0.0232
	465.26	0.0233
	466.067	0.0231
	466.873	0.0232
	467.679	0.0232
	468.486	0.0235
	469.292	0.0235
	470.098	0.0235
	470.904	0.0236
	471.711	0.0236
	472.517	0.0239
	473.323	0.0303
	474.13	0.0302
	474.936	0.0303
	475.742	0.0302
	476.549	0.0303
	477.355	0.0303
	478.161	0.0303
	478.967	0.0303
	479.774	0.0305
	480.58	0.0305
	481.386	0.0304
	482.193	0.0303
	482.999	0.0303
	483.805	0.0303
	484.612	0.0305
	485.418	0.0303
	486.224	0.0303
	487.031	0.0304
	487.837	0.0303
	488.643	0.0302
	489.449	0.0302
	490.256	0.0302
	491.062	0.03
	491.868	0.0301
	492.675	0.03
	493.481	0.0297
	494.287	0.0296
	495.094	0.0296
	495.9	0.0296
	496.706	0.0297
	497.513	0.0297
	498.319	0.0297
	499.125	0.0298
	499.931	0.0299
	500.738	0.0297
	501.544	0.0298
	502.35	0.0345
	503.157	0.0344
	503.963	0.0344
	504.769	0.0345
	505.576	0.0346
	506.382	0.0347
	507.188	0.035
	507.995	0.0351
	508.801	0.0351
	509.607	0.0352
	510.413	0.0351
	511.22	0.0351
	512.026	0.0352
	512.832	0.0353
	513.639	0.0354
	514.445	0.0354
	515.251	0.0355
	516.058	0.0356
	516.864	0.0356
	517.67	0.0361
	518.476	0.0359
	519.283	0.0361
	520.089	0.0359
	520.895	0.0359
	521.702	0.0357
	522.508	0.0357
	523.314	0.0356
	524.121	0.0356
	524.927	0.0353
	525.733	0.0352
	526.54	0.0351
	527.346	0.035
	528.152	0.0346
	528.958	0.0346
	529.765	0.0347
	530.571	0.0345
	531.377	0.0345
	532.184	0.0384
	532.99	0.0387
	533.796	0.0388
	534.603	0.0391
	535.409	0.0393
	536.215	0.0394
	537.022	0.0396
	537.828	0.0396
	538.634	0.0397
	539.44	0.0399
	540.247	0.04
	541.053	0.04
	541.859	0.0399
	542.666	0.04
	543.472	0.0401
	544.278	0.0403
	545.085	0.0404
	545.891	0.0404
	546.697	0.0403
	547.503	0.0406
	548.31	0.0406
	549.116	0.0405
	549.922	0.0406
	550.729	0.0405
	551.535	0.0403
	552.341	0.0404
	553.148	0.0406
	553.954	0.0408
	554.76	0.0408
	555.567	0.0408
	556.373	0.0408
	557.179	0.0407
	557.986	0.0406
	558.792	0.0406
	559.598	0.0406
	560.404	0.0406
	561.211	0.0406
	562.017	0.0405
	562.823	0.0406
	563.63	0.0406
	564.436	0.0406
	565.242	0.0405
	566.049	0.0405
	566.855	0.0405
	567.661	0.0403
	568.467	0.0403
	569.274	0.0402
	570.08	0.0403
	570.886	0.0403
	571.693	0.0403
	572.499	0.0404
	573.305	0.0404
	574.112	0.0403
	574.918	0.0403
	575.724	0.0403
	576.531	0.0402
	577.337	0.0403
	578.143	0.0403
	578.949	0.0403
	579.756	0.0404
	580.562	0.0403
	581.368	0.0401
	582.175	0.0401
	582.981	0.0359
	583.787	0.0356
	584.594	0.0354
	585.4	0.0351
	586.206	0.035
	587.013	0.0348
	587.819	0.0346
	588.625	0.0344
	589.431	0.0345
	590.238	0.0346
	591.044	0.0348
	591.85	0.0349
	592.657	0.0349
	593.463	0.035
	594.269	0.035
	595.076	0.0349
	595.882	0.035
	596.688	0.035
	597.494	0.0351
	598.301	0.0352
	599.107	0.0356
	599.913	0.0357
	600.72	0.0358
	601.526	0.0359
	602.332	0.0359
	603.139	0.0359
	603.945	0.0358
	604.751	0.0359
	605.558	0.0359
	606.364	0.0358
	607.17	0.0358
	607.976	0.036
	608.783	0.0361
	609.589	0.0361
	610.395	0.036
	611.202	0.036
	612.008	0.036
	612.814	0.036
	613.621	0.0361
	614.427	0.0361
	615.233	0.0361
	616.039	0.0361
	616.846	0.036
	617.652	0.0361
	618.458	0.0361
	619.265	0.0362
	620.071	0.0362
	620.877	0.0363
	621.684	0.0362
	622.49	0.0363
	623.296	0.0363
	624.103	0.0316
	624.909	0.0314
	625.715	0.0314
	626.521	0.0312
	627.328	0.0312
	628.134	0.0313
	628.94	0.0314
	629.747	0.0316
	630.553	0.0315
	631.359	0.0316
	632.166	0.0315
	632.972	0.0315
	633.778	0.0314
	634.585	0.0314
	635.391	0.0313
	636.197	0.0312
	637.003	0.0311
	637.81	0.0312
	638.616	0.0312
	639.422	0.0312
	640.229	0.031
	641.035	0.0309
	641.841	0.0309
	642.648	0.0308
	643.454	0.0307
	644.26	0.0306
	645.067	0.0305
	645.873	0.0303
	646.679	0.0302
	647.485	0.0304
	648.292	0.0306
	649.098	0.0305
	649.904	0.0305
	650.711	0.0305
	651.517	0.0308
	652.323	0.031
	653.13	0.0309
	653.936	0.0307
	654.742	0.0305
	655.549	0.0305
	656.355	0.0304
	657.161	0.0304
	657.967	0.0303
	658.774	0.0303
	659.58	0.0301
	660.386	0.0299
	661.193	0.03
	661.999	0.03
	662.805	0.0301
	663.612	0.0302
	664.418	0.0302
	665.224	0.0301
	666.031	0.0298
	666.837	0.0297
	667.643	0.0296
	668.449	0.0245
	669.256	0.0245
	670.062	0.0246
	670.868	0.0244
	671.675	0.0244
	672.481	0.0242
	673.287	0.0246
	674.094	0.0245
	674.9	0.0247
	675.706	0.0245
	676.513	0.0243
	677.319	0.0242
	678.125	0.0242
	678.931	0.0242
	679.738	0.0241
	680.544	0.024
	681.35	0.0239
	682.157	0.0239
	682.963	0.0239
	683.769	0.024
	684.576	0.0237
	685.382	0.0237
	686.188	0.0238
	686.995	0.0238
	687.801	0.0238
	688.607	0.0242
	689.413	0.0241
	690.22	0.0243
	691.026	0.0245
	691.832	0.0246
	692.639	0.0248
	693.445	0.0248
	694.251	0.0248
	695.058	0.025
	695.864	0.0251
	696.67	0.0251
	697.476	0.0253
	698.283	0.0253
	699.089	0.0254
	699.895	0.0253
	700.702	0.0252
	701.508	0.0251
	702.314	0.0251
	703.121	0.0249
	703.927	0.0247
	704.733	0.0248
	705.54	0.0248
	706.346	0.025
	707.152	0.025
	707.958	0.0251
	708.765	0.0252
	709.571	0.0254
	710.377	0.0255
	711.184	0.0254
	711.99	0.0255
	712.796	0.0255
	713.603	0.0256
	714.409	0.0255
	715.215	0.0256
	716.022	0.0254
	716.828	0.0255
	717.634	0.0251
	718.441	0.0251
	719.247	0.025
	720.053	0.025
	720.859	0.0252
	721.666	0.0253
	722.472	0.0253
	723.278	0.0185
	724.085	0.0183
	724.891	0.0181
	725.697	0.0178
	726.504	0.0177
	727.31	0.0174
	728.116	0.0174
	728.923	0.0174
	729.729	0.0174
	730.535	0.0176
	731.341	0.0179
	732.148	0.0179
	732.954	0.018
	733.76	0.018
	734.567	0.0181
	735.373	0.0182
	736.179	0.0181
	736.986	0.0181
	737.792	0.018
	738.598	0.0181
	739.405	0.0181
	740.211	0.0181
	741.017	0.0179
	741.823	0.0178
	742.63	0.0175
	743.436	0.0177
	744.242	0.0178
	745.049	0.0179
	745.855	0.0178
	746.661	0.0176
	747.468	0.0177
	748.274	0.0176
	749.08	0.0174
	749.887	0.0175
	750.693	0.0176
	751.499	0.0176
	752.305	0.0175
	753.112	0.0177
	753.918	0.0176
	754.724	0.0175
	755.531	0.0175
	756.337	0.0176
	757.143	0.0174
	757.95	0.0176
	758.756	0.0015
	759.562	0.001
	760.369	0.0007
	761.175	0.0007
	761.981	0.0005
	762.787	0.0006
	763.594	0.0005
	764.4	0.0004
	765.206	0.0003
	766.013	0.0003
	766.819	0.0004
	767.625	0.0005
	768.432	0.0008
	769.238	0.001
	770.044	0.0008
	770.851	0.0011
	771.657	0.0012
	772.463	0.0012
	773.27	0.001
	774.076	0.0009
	774.882	0.0012
	775.688	0.0012
	776.495	0.0011
	777.301	0.0011
	778.107	0.0011
	778.914	0.0007
	779.72	0.0006
	780.526	0.0005
	781.333	0.0006
	782.139	0.0005
	782.945	0.0006
	783.752	0.0006
	784.558	0.0005
	785.364	0.0005
	786.17	0.0002
	786.977	0.0003
	787.783	0.0004
	788.589	0.0003
	789.396	0
	790.202	0.0001
	791.008	-0.0001
	791.815	-0.0004
	792.621	-0.0005
	793.427	-0.0008
	794.234	-0.0009
	795.04	-0.0011
	795.846	-0.0011
	796.652	-0.0013
	797.459	-0.0012
	798.265	-0.001
	799.071	-0.0008
	799.878	-0.0007
	800.684	-0.0009

## Sheet: Fig 1c
Figure 1c					Data to caculate standard deviation
	Strain	∆R/R0	Erro bar(standard deviation)		Strain=-0.00431	Strain=-0.00368	Strain=-0.00313	Strain=-0.00266	Strain=-0.00195	Strain=0.00192	Strain=0.00223	Strain=0.00266	Strain=0.00321	Strain=-0.00347
	-0.00431	0.0404	0.000264		∆R/R0	∆R/R0	∆R/R0	∆R/R0	∆R/R0	∆R/R0	∆R/R0	∆R/R0	∆R/R0	∆R/R0
	-0.00368	0.0356	0.000482		0.0396	0.035	0.0303	0.0224	0.0132	-0.0134	-0.0211	-0.0249	-0.0287	-0.0309
	-0.00313	0.0305	0.000536		0.0397	0.0351	0.0303	0.0224	0.013	-0.0135	-0.0209	-0.0248	-0.0286	-0.0307
	-0.00266	0.0243	0.000805		0.0399	0.0351	0.0303	0.0227	0.0127	-0.0135	-0.0207	-0.0247	-0.0286	-0.0307
	-0.00195	0.0147	0.002729		0.04	0.0352	0.0303	0.0229	0.0124	-0.0133	-0.0207	-0.0246	-0.0286	-0.0309
	0	0	0		0.04	0.0351	0.0305	0.0229	0.0122	-0.0136	-0.0207	-0.0248	-0.0285	-0.0308
	0.00192	-0.0144	0.000505		0.0399	0.0351	0.0305	0.023	0.0122	-0.0135	-0.0207	-0.0249	-0.0282	-0.0308
	0.00223	-0.021	0.000468		0.04	0.0352	0.0304	0.0231	0.012	-0.0136	-0.0207	-0.0251	-0.0282	-0.0309
	0.00266	-0.0253	0.000358		0.0401	0.0353	0.0303	0.0232	0.0121	-0.0139	-0.0207	-0.0252	-0.0282	-0.0307
	0.00321	-0.0285	0.000494		0.0403	0.0354	0.0303	0.0231	0.0122	-0.0138	-0.0208	-0.0251	-0.0284	-0.0309
	0.00347	-0.0309	0.000491		0.0404	0.0354	0.0303	0.0235	0.0123	-0.0138	-0.0209	-0.0251	-0.0285	-0.0308
					0.0404	0.0355	0.0305	0.0236	0.0123	-0.0138	-0.0208	-0.0251	-0.0286	-0.0305
					0.0403	0.0356	0.0303	0.0238	0.0124	-0.0139	-0.0208	-0.025	-0.0288	-0.0305
					0.0406	0.0356	0.0303	0.0238	0.0121	-0.0139	-0.0208	-0.025	-0.0289	-0.0304
					0.0406	0.0361	0.0304	0.0239	0.012	-0.014	-0.0207	-0.0251	-0.0289	-0.0303
					0.0405	0.0359	0.0303	0.0236	0.012	-0.0142	-0.0207	-0.0252	-0.0288	-0.0304
					0.0406	0.0361	0.0302	0.0239	0.0118	-0.0142	-0.0205	-0.0252	-0.0289	-0.0303
					0.0405	0.0359	0.0302	0.0239	0.0116	-0.014	-0.0206	-0.0251	-0.0287	-0.0305
					0.0403	0.0359	0.0302	0.0239	0.0117	-0.014	-0.0206	-0.0249	-0.0287	-0.0307
					0.0404	0.0357	0.03	0.0239	0.0119	-0.014	-0.0208	-0.025	-0.0287	-0.031
					0.0406	0.0357	0.0301	0.024	0.012	-0.0139	-0.0208	-0.0252	-0.0286	-0.0311
					0.0408	0.0356	0.03	0.0241	0.0121	-0.0141	-0.0209	-0.0252	-0.0285	-0.0313
					0.0408	0.0356	0.0297	0.0241	0.0123	-0.0143	-0.0207	-0.0252	-0.0284	-0.0316
					0.0408	0.0353	0.0296	0.0242	0.0125	-0.0144	-0.0205	-0.0252	-0.028	-0.0318
					0.0408	0.0352	0.0296	0.0242	0.0129	-0.0145	-0.0204	-0.0253	-0.028	-0.0319
					0.0407	0.0351	0.0296	0.0243	0.0129	-0.0145	-0.0202	-0.0254	-0.0281	-0.0319
					0.0406	0.035	0.0297	0.0243	0.0128	-0.0146	-0.0203	-0.0254	-0.0283	-0.0317
					0.0406	0.0346	0.0297	0.0244	0.0129	-0.0148	-0.0204	-0.0257	-0.0285
					0.0406	0.0346	0.0297	0.0244	0.013	-0.0149	-0.0204	-0.0256	-0.0286
					0.0406	0.0347	0.0298	0.0238	0.0129	-0.0151	-0.0204	-0.0255	-0.0284
					0.0406	0.0349	0.0299	0.0238	0.0129	-0.0151	-0.0211	-0.0256	-0.0285
					0.0405	0.0349	0.0297	0.0235	0.0129	-0.0151	-0.021	-0.0258	-0.0281
					0.0406	0.035	0.0298	0.0232	0.0129	-0.0151	-0.021	-0.0256	-0.0281
					0.0406	0.035	0.0316	0.0233	0.0127	-0.0149	-0.0211	-0.0253	-0.0282
					0.0406	0.0349	0.0315	0.0231	0.0127	-0.015	-0.0211	-0.0252	-0.0283
					0.0405	0.035	0.0316	0.0232	0.0122	-0.015	-0.0211	-0.0252	-0.028
					0.0405	0.035	0.0315	0.0232	0.0179	-0.0151	-0.0212	-0.0253	-0.0282
					0.0405	0.0351	0.0315	0.0235	0.0179	-0.0152	-0.0213	-0.0252	-0.0284
					0.0403	0.0352	0.0314	0.0235	0.018	-0.0151	-0.0212	-0.0254	-0.0285
					0.0403	0.0356	0.0314	0.0235	0.018	-0.0151	-0.0212	-0.0253	-0.0285
					0.0402	0.0357	0.0313	0.0236	0.0181	-0.015	-0.0214	-0.0252	-0.0281
					0.0403	0.0358	0.0312	0.0236	0.0182	-0.015	-0.0216	-0.0251	-0.0283
					0.0403	0.0359	0.0311	0.0246	0.0181	-0.0152	-0.0217	-0.0249	-0.0282
					0.0403	0.0359	0.0312	0.0245	0.0181	-0.0152	-0.0218	-0.0257	-0.0282
					0.0404	0.0359	0.0312	0.0247	0.018	-0.0145	-0.022	-0.0253	-0.0283
					0.0404	0.0358	0.0312	0.0245	0.0181	-0.0143	-0.022	-0.025	-0.0286
					0.0403	0.0359	0.031	0.0243	0.0181	-0.0142	-0.022	-0.0247	-0.0287
					0.0403	0.0359	0.0309	0.0242	0.0181	-0.0144	-0.0218	-0.0249	-0.0285
					0.0403	0.0358	0.0309	0.0242	0.0179	-0.0144	-0.0217	-0.025	-0.0286
					0.0402	0.0358	0.0308	0.0242	0.0178	-0.0144	-0.0217	-0.0249	-0.0288
					0.0403	0.036	0.0307	0.0241	0.0175	-0.0143	-0.0216	-0.0249	-0.0291
					0.0403	0.0361	0.0306	0.024	0.0177	-0.0143	-0.0214	-0.0251	-0.0293
					0.0403	0.0361	0.0305	0.0239	0.0178	-0.0143	-0.0212	-0.0254	-0.0295
					0.0404	0.036	0.0303	0.0239	0.0179	-0.0141	-0.0211	-0.0257	-0.0296
					0.0403	0.036	0.0302	0.0239	0.0178	-0.0141	-0.0208	-0.0257	-0.0295
						0.036	0.0304	0.024	0.0176	-0.0142		-0.0258	-0.0294
						0.036	0.0306	0.0237	0.0177	-0.0143		-0.0258	-0.0294
						0.0361	0.0305	0.0237	0.0176	-0.0148		-0.026	-0.0293
						0.0361	0.0305	0.0238	0.0174	-0.0149		-0.026	-0.0292
						0.0361	0.0305	0.0238	0.0175	-0.0151		-0.0261	-0.0292
						0.0361	0.0308	0.0238	0.0176	-0.0148		-0.026	-0.0292
						0.036	0.031	0.0242	0.0176	-0.0144		-0.0258	-0.0287
						0.0361	0.0309	0.0241		-0.0144		-0.0257	-0.0284
						0.0361	0.0307	0.0243		-0.0144		-0.0259	-0.0283
						0.0362	0.0305	0.0245		-0.0142		-0.0259	-0.0282
						0.0362	0.0305	0.0246		-0.0142		-0.0258	-0.0278
						0.0363	0.0304	0.0248		-0.0144		-0.0258	-0.0275
						0.0362	0.0304	0.0248		-0.0144		-0.0255	-0.0274
						0.0363	0.0303	0.0248		-0.0143		-0.0253	-0.0276
						0.0363	0.0303	0.025		-0.0142		-0.0253	-0.0273
							0.0301	0.0251		-0.0142		-0.0252	-0.0275
							0.0299	0.0251		-0.0142		-0.0251	-0.0277
							0.03	0.0253				-0.0252	-0.0278
							0.03	0.0253				-0.0253	-0.028
							0.0301	0.0254				-0.0254	-0.0282
								0.0253				-0.0257	-0.028
								0.0252				-0.0257	-0.0283
								0.0251				-0.0257	-0.0283
								0.0251					-0.0285
								0.0249					-0.0285
								0.0247
								0.0248
								0.0248
								0.025
								0.025
								0.0251
								0.0252
								0.0254
								0.0255
								0.0254
								0.0255
								0.0255
								0.0256
								0.0255
								0.0256
								0.0254
								0.0255
								0.0251
								0.0251
								0.025

## Sheet: Fig 1d
Figure 1d
	Bend radius (mm)	Ra/R0	Erro bar	Bend cycles	Ra/R0	Erro bar
	13.7	1.0003	0.05	0	1	0.05
	9.8	1.0003	0.05	100	0.9992	0.05
	7.8	1.0001	0.05	200	0.999	0.05
	6.2	0.9996	0.05	300	0.999	0.05
	5.3	0.9993	0.05	400	0.9989	0.05
	5	0.9992	0.05	500	0.9987	0.05
	4.5	0.999	0.05	600	0.9986	0.05
	4	0.9989	0.05	700	0.9986	0.05
	3.6	0.999	0.05	800	0.9984	0.05
	3.1	0.9988	0.05	900	0.9983	0.05
	2.8	0.9986	0.05	1000	0.9982	0.05

## Sheet: Fig 3a
Figure 3a
	∆T=0.9 K			∆T=2.9 K			∆T=6.4 K			∆T=11.1 K			∆T=17.1 K
	Time (s）	Voltage (mV)		Time (s）	Voltage (mV)		Time (s）	Voltage (mV)		Time (s）	Voltage (mV)		Time (s）	Voltage (mV)
	0	-0.00114		0	-0.0243		0	-0.0382		0	-0.0645		0	-0.0788
	0.02012	-0.00144		0.02024	-0.0259		0.02017	-0.0365		0.02012	-0.0639		0.02013	-0.0795
	0.04025	-0.00121		0.06234	-0.023		0.04031	-0.0372		0.04027	-0.0625		0.04026	-0.0761
	0.06037	-0.000256		0.0825	-0.0238		0.06049	-0.036		0.08236	-0.0627		0.06043	-0.0769
	0.0805	-0.000955		0.10263	-0.0266		0.10258	-0.0375		0.1025	-0.0655		0.08056	-0.0757
	0.12259	-0.00166		0.1228	-0.025		0.12276	-0.0353		0.12262	-0.0648		0.12265	-0.0757
	0.14273	0.00075		0.14294	-0.0267		0.1429	-0.0394		0.14276	-0.0629		0.14282	-0.0767
	0.16285	-0.000994		0.18504	-0.0241		0.16307	-0.0356		0.16288	-0.0629		0.16295	-0.0756
	0.18298	0.00122		0.20521	-0.0253		0.1832	-0.0346		0.20497	-0.0647		0.18312	-0.0749
	0.20314	-0.001		0.22928	-0.0241		0.22529	-0.0361		0.2251	-0.0649		0.20325	-0.0734
	0.24523	0.00047		0.24942	-0.0247		0.24553	-0.0364		0.24522	-0.0639		0.24534	-0.0742
	0.26535	-0.000404		0.26956	-0.0249		0.27487	-0.0364		0.26534	-0.0638		0.26547	-0.0729
	0.28548	0.00104		0.31165	-0.0238		0.29507	-0.0384		0.28547	-0.0622		0.28559	-0.0747
	0.30561	0.000247		0.3318	-0.0253		0.31525	-0.0357		0.32756	-0.0646		0.30572	-0.077
	0.32573	-0.00251		0.35197	-0.0255		0.35735	-0.0366		0.34771	-0.0641		0.32589	-0.0744
	0.36782	0.000421		0.3721	-0.0256		0.37748	-0.0374		0.36783	-0.0644		0.36798	-0.0801
	0.38799	0.000283		0.39227	-0.025		0.39765	-0.0381		0.38796	-0.0643		0.38811	-0.0762
	0.40812	0.00182		0.43437	-0.0247		0.41778	-0.0372		0.40809	-0.0635		0.40824	-0.0763
	0.42824	0.000653		0.4545	-0.0223		0.43796	-0.0371		0.45018	-0.0636		0.42836	-0.0778
	0.44836	0.00129		0.47467	-0.0242		0.48005	-0.0365		0.4703	-0.0637		0.44851	-0.0788
	0.49045	-0.000883		0.50177	-0.0246		0.50022	-0.0359		0.49042	-0.064		0.49061	-0.0773
	0.51061	-0.000477		0.52192	-0.0244		0.52035	-0.0361		0.51055	-0.0635		0.51074	-0.078
	0.53073	-0.000615		0.564	-0.0247		0.54053	-0.0361		0.53067	-0.0646		0.53086	-0.0773
	0.55087	0.000389		0.58413	-0.0233		0.56069	-0.0366		0.57276	-0.0648		0.551	-0.0775
	0.57099	-9.48e-05		0.60431	-0.0238		0.60279	-0.0356		0.59288	-0.0638		0.57114	-0.0784
	0.61308	-0.000424		0.62443	-0.0231		0.62292	-0.0367		0.613	-0.066		0.61323	-0.0749
	0.63321	-0.000591		0.64459	-0.0219		0.6431	-0.0359		0.63312	-0.0639		0.63336	-0.0773
	0.65333	-0.00199		0.68668	-0.0218		0.66324	-0.0362		0.65327	-0.0638		0.65348	-0.0773
	0.67345	0.00103		0.70682	-0.0222		0.68338	-0.0361		0.69537	-0.0635		0.67361	-0.0781
	0.69358	0.000342		0.72699	-0.0239		0.72547	-0.0376		0.7155	-0.0625		0.69374	-0.0795
	0.73567	0.000267		0.74712	-0.0223		0.7456	-0.0362		0.73562	-0.0636		0.73583	-0.0786
	0.75581	-0.00113		0.76729	-0.0205		0.76578	-0.0358		0.75575	-0.0632		0.75608	-0.0777
	0.77593	0.000161		0.80938	-0.0239		0.78591	-0.0367		0.77587	-0.0628		0.77622	-0.078
	0.79606	-9.25e-05		0.82955	-0.0227		0.80608	-0.0373		0.81796	-0.0628		0.79635	-0.0771
	0.81622	0.00103		0.84968	-0.0222		0.84818	-0.0352		0.83808	-0.0618		0.81649	-0.0793
	0.85831	-8.75e-05		0.86985	-0.0216		0.86836	-0.0365		0.8582	-0.0628		0.85858	-0.0772
	0.87844	0.000304		0.88998	-0.0221		0.893	-0.0362		0.87833	-0.0628		0.87875	-0.0786
	0.89856	0.000307		0.93207	-0.0211		0.9132	-0.0365		0.89845	-0.063		0.89888	-0.0769
	0.91869	-0.000521		0.9523	-0.0247		0.93338	-0.0364		0.94055	-0.0632		0.919	-0.0774
	0.93881	0.000242		0.98075	-0.022		0.97547	-0.0348		0.96069	-0.0642		0.93912	-0.0765
	0.98091	-0.000269		1.00089	-0.0236		0.99565	-0.0344		0.98082	-0.062		0.98121	-0.0777
	1.00103	0.000908		1.02103	-0.0234		1.0211	-0.0356		1.00094	-0.0633		1.00134	-0.0753
	1.02115	-0.000542		1.06312	-0.0225		1.04125	-0.0347		1.02107	-0.0631		1.02151	-0.077
	1.04128	-0.000751		1.08326	-0.0241		1.06144	-0.0362		1.06316	-0.0634		1.04164	-0.0771
	1.0614	0.00261		1.10343	-0.023		1.10353	-0.036		1.08328	-0.0627		1.06179	-0.0758
	1.10349	-0.000101		1.12357	-0.0215		1.12366	-0.0355		1.1034	-0.0627		1.10389	-0.0764
	1.12364	-0.000906		1.14374	-0.0225		1.14383	-0.0363		1.12354	-0.0624		1.12402	-0.078
	1.14377	8.09e-05		1.18583	-0.0224		1.16397	-0.0354		1.14367	-0.0628		1.14419	-0.0783
	1.16392	-3.8e-05		1.20601	-0.0213		1.18421	-0.0356		1.18576	-0.0617		1.16433	-0.0757
	1.18405	-0.000833		1.22613	-0.0222		1.22631	-0.0354		1.20588	-0.0643		1.18446	-0.0766
	1.22614	-0.00235		1.2463	-0.0225		1.24648	-0.036		1.226	-0.0638		1.22655	-0.0782
	1.24626	-0.00216		1.26647	-0.0224		1.26662	-0.0355		1.24612	-0.0629		1.24667	-0.0779
	1.26638	-0.00161		1.30857	-0.0205		1.28679	-0.0337		1.26626	-0.0614		1.26685	-0.0757
	1.28651	-0.00146		1.32875	-0.0209		1.30692	-0.0386		1.30835	-0.0632		1.28698	-0.0757
	1.30664	-0.00136		1.35537	-0.0219		1.34901	-0.0377		1.32848	-0.0633		1.3071	-0.0765
	1.34872	-0.00184		1.37551	-0.0245		1.36919	-0.0365		1.3486	-0.0633		1.34919	-0.0769
	1.36886	-0.00279		1.39569	-0.0219		1.3949	-0.036		1.36872	-0.0628		1.36935	-0.0754
	1.38899	-0.00188		1.43779	-0.0208		1.41504	-0.0353		1.38885	-0.0662		1.38953	-0.0767
	1.40911	-0.00219		1.45791	-0.0222		1.43522	-0.0349		1.43095	-0.0622		1.40965	-0.0773
	1.42926	-0.00201		1.47809	-0.0225		1.47732	-0.0344		1.45107	-0.065		1.42977	-0.0788
	1.47135	-0.00308		1.49822	-0.0226		1.49749	-0.0354		1.47119	-0.0639		1.47187	-0.0775
	1.49148	-0.00303		1.51839	-0.0192		1.52225	-0.0381		1.49131	-0.063		1.49199	-0.076
	1.51165	-0.00186		1.56048	-0.023		1.54239	-0.0361		1.51142	-0.0623		1.51212	-0.0785
	1.53177	-0.00221		1.58073	-0.0259		1.56257	-0.0372		1.55351	-0.0631		1.53229	-0.0761
	1.5519	-0.00271		1.60087	-0.0246		1.60467	-0.0387		1.57366	-0.0616		1.55242	-0.0796
	1.59399	-0.00228		1.62104	-0.0236		1.62484	-0.0371		1.59379	-0.0633		1.59451	-0.0786
	1.61411	-0.00115		1.64117	-0.0243		1.64498	-0.0374		1.61391	-0.065		1.61464	-0.0793
	1.63425	-0.00274		1.68326	-0.0249		1.66515	-0.0365		1.63403	-0.0631		1.63477	-0.0772
	1.65437	-0.00192		1.70344	-0.0256		1.68528	-0.0364		1.67612	-0.0632		1.65494	-0.0779
	1.6745	-0.00388		1.72819	-0.0263		1.72737	-0.0344		1.69624	-0.0633		1.6751	-0.0768
	1.7166	-0.00193		1.74839	-0.0226		1.74751	-0.0367		1.71636	-0.064		1.71719	-0.0786
	1.73674	-0.00216		1.76854	-0.0243		1.76768	-0.0369		1.7365	-0.0633		1.73731	-0.0787
	1.75686	-0.00354		1.81063	-0.023		1.78781	-0.0348		1.75662	-0.0648		1.75744	-0.0762
	1.777	-0.00205		1.83076	-0.023		1.80797	-0.0352		1.79871	-0.0629		1.77758	-0.0761
	1.79713	-0.00207		1.85093	-0.0214		1.85007	-0.0374		1.81883	-0.065		1.79775	-0.0789
	1.83922	-0.00343		1.87107	-0.0219		1.8702	-0.0349		1.83895	-0.0651		1.83984	-0.0771
	1.85934	-0.00208		1.8913	-0.0233		1.89037	-0.0351		1.85907	-0.0654		1.85997	-0.0763
	1.87947	-0.00106		1.9334	-0.021		1.91052	-0.0351		1.87922	-0.0658		1.88009	-0.0761
	1.8996	-0.00256		1.95357	-0.02		1.93069	-0.0356		1.92131	-0.064		1.90022	-0.0744
	1.91972	-0.0028		1.9737	-0.02		1.97278	-0.0367		1.94145	-0.063		1.92039	-0.074
	1.96181	-0.00268		1.99386	-0.0206		1.99295	-0.0362		1.96157	-0.0654		1.96249	-0.074
	1.98195	-0.00157		2.01399	-0.0202		2.0131	-0.0362		1.98169	-0.0644		1.98266	-0.0769
	2.00207	-9.02e-05		2.05609	-0.0178		2.03328	-0.0346		2.00181	-0.0646		2.00278	-0.0777
	2.02219	-0.00265		2.07626	-0.0198		2.05341	-0.0347		2.04391	-0.0642		2.0229	-0.0773
	2.04235	-0.000813		2.09945	-0.0184		2.0955	-0.0359		2.06404	-0.0648		2.04303	-0.0763
	2.08444	-0.00115		2.11959	-0.0179		2.11576	-0.0362		2.08416	-0.0659		2.08512	-0.0764
	2.10457	-0.000782		2.13971	-0.0163		2.14424	-0.0355		2.10429	-0.0647		2.10525	-0.0769
	2.12469	-0.00106		2.1818	-0.018		2.16442	-0.0347		2.12441	-0.0668		2.12538	-0.0751
	2.14481	-0.00264		2.20196	-0.0189		2.1846	-0.036		2.1665	-0.0656		2.14551	-0.077
	2.16494	-0.0031		2.22213	-0.0181		2.2267	-0.0354		2.18665	-0.0656		2.16564	-0.076
	2.20703	-0.00131		2.24226	-0.0163		2.24683	-0.036		2.20678	-0.0657		2.20772	-0.0784
	2.22715	-0.00134		2.26243	-0.0174		2.267	-0.0337		2.2269	-0.0651		2.2279	-0.0762
	2.24728	-0.0023		2.30452	-0.0175		2.28713	-0.0345		2.24701	-0.0664		2.24802	-0.0746
	2.2674	-0.00219		2.32466	-0.0179		2.3073	-0.0352		2.2891	-0.0647		2.26815	-0.0759
	2.28752	-0.0029		2.34483	-0.0184		2.3494	-0.0369		2.30923	-0.0652		2.28829	-0.0763
	2.32962	-0.00129		2.37111	-0.0181		2.36957	-0.0359		2.32935	-0.0656		2.33039	-0.0752
	2.34977	0.000447		2.39125	-0.0176		2.38971	-0.0374		2.34948	-0.066		2.35056	-0.0784
	2.36989	-0.000515		2.43334	-0.0175		2.40988	-0.035		2.36961	-0.0659		2.37069	-0.0745
	2.39003	0.00129		2.45347	-0.0169		2.43006	-0.0361		2.4117	-0.0649		2.39083	-0.0767
	2.41015	-0.00269		2.47364	-0.0168		2.47216	-0.0348		2.43183	-0.0658		2.41096	-0.0754
	2.45225	-0.00301		2.49376	-0.0174		2.49233	-0.0352		2.45196	-0.0665		2.45305	-0.0753
	2.47238	-0.000993		2.51392	-0.0181		2.51691	-0.0356		2.47208	-0.0663		2.47318	-0.0748
	2.4925	-0.00215		2.55602	-0.0174		2.53712	-0.0357		2.49223	-0.0661		2.49335	-0.0752
	2.51262	-0.00361		2.57616	-0.0172		2.55725	-0.0351		2.53432	-0.065		2.51348	-0.0759
	2.53275	-0.00356		2.59633	-0.0186		2.59935	-0.036		2.55446	-0.0656		2.5336	-0.0764
	2.57484	-0.00467		2.61646	-0.0185		2.61948	-0.0365		2.57458	-0.0659		2.57569	-0.0745
	2.59497	-0.00173		2.63663	-0.017		2.63965	-0.035		2.59471	-0.0655		2.59587	-0.0773
	2.6151	-0.002		2.67872	-0.0176		2.65978	-0.0357		2.61483	-0.0648		2.61839	-0.0781
	2.63527	-0.00485		2.69884	-0.0169		2.67996	-0.0348		2.65692	-0.0665		2.63853	-0.078
	2.65542	-0.00643		2.71902	-0.0179		2.72205	-0.0347		2.67705	-0.0655		2.65866	-0.0737
	2.69751	-0.00655		2.74329	-0.0167		2.74229	-0.0361		2.69717	-0.066		2.70075	-0.0745
	2.71764	-0.00539		2.76343	-0.0172		2.76244	-0.0333		2.71729	-0.0671		2.72088	-0.0753
	2.73776	-0.00627		2.80552	-0.0175		2.78262	-0.0343		2.73741	-0.0654		2.74105	-0.0752
	2.75788	-0.00892		2.82578	-0.0171		2.8028	-0.0345		2.77951	-0.0654		2.76118	-0.0767
	2.77801	-0.00292		2.85319	-0.0179		2.8449	-0.0373		2.79965	-0.0661		2.7813	-0.0742
	2.82011	-0.00335		2.87333	-0.0188		2.86507	-0.0354		2.81977	-0.0648		2.82339	-0.0739
	2.84023	-0.00143		2.89351	-0.0176		2.88963	-0.0351		2.83989	-0.0647		2.84352	-0.076
	2.86036	-0.0079		2.9356	-0.0185		2.90977	-0.0356		2.86002	-0.0664		2.86369	-0.0786
	2.88048	-0.00771		2.95572	-0.0189		2.9299	-0.0332		2.9021	-0.0656		2.88381	-0.0783
	2.90061	-0.0023		2.9759	-0.0204		2.972	-0.0356		2.92223	-0.0666		2.90397	-0.0752
	2.94271	-0.00545		2.99604	-0.0195		2.99215	-0.0349		2.94235	-0.0658		2.94606	-0.0771
	2.96286	-0.00355		3.01621	-0.0193		3.01232	-0.0357		2.96248	-0.0656		2.96619	-0.0789
	2.98299	-0.00347		3.05831	-0.0204		3.03245	-0.0367		2.98261	-0.0649		2.98632	-0.0728
	3.00312	-0.00235		3.07848	-0.0186		3.0527	-0.0363		3.0247	-0.0632		3.0065	-0.0776
	3.02325	-0.00436		3.09861	-0.0194		3.0948	-0.0334		3.04482	-0.0642		3.02663	-0.0764
	3.06534	-0.00184		3.11878	-0.0208		3.11497	-0.0361		3.06494	-0.065		3.06872	-0.0772
	3.08547	-0.00378		3.13893	-0.0198		3.1351	-0.0351		3.08507	-0.0644		3.08885	-0.0771
	3.10559	-0.00105		3.18102	-0.0197		3.15529	-0.0352		3.10521	-0.0646		3.10898	-0.0735
	3.12572	-0.00193		3.2012	-0.02		3.17541	-0.0342		3.14731	-0.0643		3.12915	-0.0758
	3.14584	-0.00172		3.22682	-0.0206		3.2175	-0.034		3.16744	-0.0663		3.14928	-0.0759
	3.18793	0.000455		3.24697	-0.0198		3.23768	-0.0345		3.18757	-0.0652		3.19137	-0.074
	3.20807	0.00121		3.26714	-0.0193		3.26244	-0.036		3.20769	-0.067		3.21154	-0.0756
	3.2282	-0.00181		3.30924	-0.0212		3.28258	-0.034		3.22781	-0.0653		3.23167	-0.0742
	3.24833	-0.00254		3.32936	-0.0206		3.30271	-0.0353		3.2699	-0.065		3.25179	-0.0758
	3.26848	-0.00249		3.34953	-0.0206		3.34481	-0.0364		3.29003	-0.0666		3.27197	-0.0738
	3.31057	-6.05e-05		3.36967	-0.0193		3.36498	-0.035		3.31015	-0.0654		3.31406	-0.0741
	3.3307	-0.000845		3.38984	-0.0195		3.38926	-0.036		3.33028	-0.0658		3.33419	-0.0723
	3.35082	-0.00161		3.43194	-0.021		3.40941	-0.037		3.3504	-0.0665		3.35431	-0.0736
	3.37095	-0.00871		3.45217	-0.0208		3.42959	-0.0354		3.39249	-0.0643		3.37444	-0.0744
	3.39107	0.00118		3.47231	-0.0193		3.47168	-0.0361		3.41264	-0.0647		3.39461	-0.0728
	3.43317	-0.000317		3.49248	-0.0216		3.49186	-0.0349		3.43277	-0.0633		3.4367	-0.0746
	3.45329	-0.00435		3.51261	-0.0187		3.512	-0.0346		3.45289	-0.0646		3.45683	-0.074
	3.47341	-0.00328		3.5547	-0.0207		3.53217	-0.0371		3.47301	-0.0669		3.47695	-0.075
	3.49353	-0.00119		3.57487	-0.0199		3.5523	-0.0359		3.5151	-0.0664		3.49707	-0.0766
	3.51365	-0.00284		3.59853	-0.019		3.59439	-0.0365		3.53523	-0.0651		3.51723	-0.0729
	3.55575	-0.000608		3.61874	-0.019		3.61457	-0.0375		3.55535	-0.0662		3.55932	-0.073
	3.5759	-0.00174		3.63887	-0.0201		3.63944	-0.0354		3.57549	-0.0653		3.57945	-0.0733
	3.59603	-0.00349		3.68096	-0.0178		3.65958	-0.0358		3.59561	-0.0649		3.59958	-0.0734
	3.61617	-0.00113		3.70112	-0.0195		3.67973	-0.0364		3.63771	-0.0666		3.61972	-0.0743
	3.63629	-0.000183		3.72128	-0.0185		3.72183	-0.0354		3.65783	-0.0657		3.63984	-0.0745
	3.67838	-0.00119		3.74141	-0.0189		3.74196	-0.0343		3.67795	-0.0644		3.68194	-0.0746
	3.69851	-0.00058		3.76165	-0.0169		3.76213	-0.0353		3.69808	-0.066		3.70206	-0.0746
	3.71863	-0.00287		3.80374	-0.0172		3.78228	-0.0365		3.71823	-0.0659		3.72219	-0.0715
	3.73875	-0.000992		3.82392	-0.0179		3.80246	-0.0348		3.76032	-0.0637		3.74231	-0.0733
	3.75892	-0.000574		3.84404	-0.0176		3.84455	-0.035		3.78046	-0.0645		3.76244	-0.0738
	3.80102	-0.000218		3.86421	-0.0173		3.86473	-0.0342		3.80058	-0.0652		3.80453	-0.075
	3.82115	-0.00136		3.88434	-0.0183		3.88486	-0.0352		3.8207	-0.0651		3.82477	-0.0743
	3.84129	-0.000345		3.92643	-0.0169		3.90503	-0.0346		3.84082	-0.0664		3.84491	-0.0741
	3.86141	-0.0027		3.94658	-0.0202		3.92516	-0.0338		3.88291	-0.0649		3.86504	-0.077
	3.88156	-0.000979		3.97055	-0.0168		3.96725	-0.0347		3.90304	-0.064		3.88517	-0.0758
	3.92366	-0.000459		3.99069	-0.0197		3.98751	-0.0323		3.92316	-0.0648		3.92726	-0.0726
	3.94378	-0.00166		4.01082	-0.0176		4.0168	-0.0342		3.94328	-0.065		3.94743	-0.0738
	3.96392	-0.00359		4.05291	-0.016		4.037	-0.0321		3.9634	-0.0654		3.96756	-0.0735
	3.98405	-0.00155		4.07307	-0.0164		4.05719	-0.0312		4.00549	-0.0664		3.98768	-0.072
	4.00417	-0.00128		4.09323	-0.0167		4.09929	-0.032		4.02563	-0.065		4.00781	-0.0741
	4.04626	-0.00155		4.11336	-0.0177		4.11942	-0.0347		4.04576	-0.0635		4.0499	-0.0734
	4.06639	-0.00349		4.13353	-0.0165		4.13959	-0.033		4.06588	-0.0651		4.07003	-0.0711
	4.08652	-0.00177		4.17562	-0.0179		4.15973	-0.0337		4.086	-0.0653		4.0902	-0.0733
	4.10665	-0.0029		4.19575	-0.0179		4.1799	-0.0309		4.1281	-0.0651		4.11033	-0.0732
	4.12677	-0.00448		4.21592	-0.0185		4.222	-0.0339		4.14822	-0.0645		4.13048	-0.0733
	4.16887	-0.00162		4.24288	-0.0164		4.24217	-0.031		4.16834	-0.0703		4.17257	-0.0728
	4.18903	-0.0033		4.26302	-0.0174		4.2623	-0.0314		4.18848	-0.0657		4.19269	-0.0733
	4.20916	-0.00139		4.30512	-0.0188		4.28247	-0.0321		4.2086	-0.0688		4.21286	-0.0771
	4.22929	-0.00234		4.32524	-0.0178		4.30264	-0.0321		4.25069	-0.0575		4.23301	-0.0787
	4.24942	-0.00261		4.34541	-0.0195		4.34474	-0.0322		4.27081	-0.0626		4.25313	-0.079
	4.29151	-0.0033		4.36554	-0.0167		4.36487	-0.0383		4.29094	-0.0533		4.29523	-0.0738
	4.31163	-0.00176		4.3857	-0.018		4.38504	-0.0355		4.31106	-0.0548		4.31535	-0.0763
	4.33175	-0.00209		4.4278	-0.0182		4.40519	-0.0403		4.33121	-0.061		4.33552	-0.0739
	4.35187	-0.00242		4.44793	-0.0201		4.42532	-0.0294		4.3733	-0.063		4.35565	-0.0748
	4.37199	-0.000724		4.4681	-0.018		4.46741	-0.0296		4.39344	-0.064		4.37578	-0.0768
	4.41408	-0.00233		4.48823	-0.0174		4.48755	-0.0274		4.41356	-0.0607		4.41787	-0.0821
	4.43424	-0.00343		4.5084	-0.017		4.50772	-0.0317		4.43368	-0.0649		4.43804	-0.0798
	4.45437	-0.0026		4.5505	-0.0205		4.52785	-0.0338		4.45381	-0.0585		4.45817	-0.0834
	4.47449	-0.00296		4.57063	-0.0199		4.54803	-0.032		4.49591	-0.0654		4.47834	-0.0829
	4.49464	-0.00142		4.59079	-0.0147		4.59012	-0.0335		4.51602	-0.0607		4.49848	-0.0791
	4.53673	-0.00145		4.61593	-0.0194		4.61029	-0.0352		4.53615	-0.0652		4.54058	-0.0803
	4.55686	-0.000646		4.63607	-0.0176		4.63511	-0.0344		4.55628	-0.0643		4.56071	-0.083
	4.57698	-0.000738		4.67817	-0.0194		4.65531	-0.0269		4.5764	-0.066		4.58084	-0.0881
	4.59711	-0.00138		4.69833	-0.0148		4.67549	-0.0337		4.6185	-0.0751		4.60101	-0.0886
	4.61723	-0.00146		4.71848	-0.0181		4.71758	-0.0319		4.63865	-0.0779		4.62114	-0.0943
	4.65932	-0.000913		4.73861	-0.0226		4.73771	-0.0369		4.65878	-0.077		4.66323	-0.0974
	4.67945	-0.000915		4.75874	-0.0167		4.75789	-0.0328		4.6789	-0.0742		4.68336	-0.10252
	4.69957	-0.00187		4.80084	-0.0145		4.77802	-0.0395		4.69902	-0.0784		4.70348	-0.0991
	4.71969	-0.000968		4.82097	-0.0119		4.79815	-0.0399		4.74112	-0.0775		4.72361	-0.10299
	4.73982	-0.00229		4.84112	-0.0167		4.84025	-0.0469		4.76123	-0.0849		4.74385	-0.10585
	4.78191	-0.000924		4.86126	-0.0114		4.86038	-0.0391		4.78135	-0.0833		4.78594	-0.10978
	4.80206	-0.00429		4.88143	-0.0136		4.88055	-0.0423		4.80149	-0.0853		4.80609	-0.11065
	4.82219	0.00137		4.92352	-0.0121		4.90069	-0.0436		4.82164	-0.0865		4.82622	-0.11332
	4.84232	0.00326		4.94365	-0.021		4.92093	-0.0377		4.86373	-0.10553		4.84635	-0.11951
	4.86245	0.0018		4.96382	-0.0185		4.96302	-0.0437		4.88386	-0.10533		4.86654	-0.12364
	4.90454	0.00161		4.98929	-0.0226		4.98315	-0.0443		4.90398	-0.11222		4.90863	-0.13371
	4.92466	0.0052		5.00953	-0.0229		5.00333	-0.0513		4.9241	-0.11544		4.92876	-0.13599
	4.94479	0.00066		5.05163	-0.0192		5.03099	-0.0496		4.94425	-0.11717		4.94889	-0.14662
	4.96491	0.00224		5.07181	-0.0149		5.05113	-0.0583		4.98634	-0.13687		4.96902	-0.14479
	4.98504	0.00153		5.09837	-0.0192		5.09323	-0.0639		5.00648	-0.15322		4.98915	-0.15341
	5.02713	0.00315		5.11851	-0.0177		5.11336	-0.0654		5.02661	-0.17256		5.03124	-0.17053
	5.04728	0.000197		5.13869	-0.0162		5.13353	-0.0651		5.04673	-0.18976		5.05141	-0.18303
	5.0674	0.00145		5.18079	-0.0169		5.15366	-0.0733		5.06686	-0.21901		5.07154	-0.19619
	5.08754	0.00615		5.20091	-0.0234		5.17378	-0.0753		5.10895	-0.30128		5.09167	-0.21733
	5.10769	0.0022		5.22108	-0.0283		5.21588	-0.0955		5.12907	-0.36317		5.1118	-0.25202
	5.14978	0.00448		5.24122	-0.0244		5.23604	-0.10588		5.14921	-0.42545		5.15389	-0.37134
	5.16991	0.0026		5.26139	-0.0266		5.26203	-0.12736		5.16933	-0.51046		5.17402	-0.45999
	5.19003	0.00267		5.30348	-0.0257		5.28217	-0.14714		5.18946	-0.61544		5.19415	-0.56948
	5.21015	-0.00106		5.32372	-0.0296		5.30236	-0.18187		5.23156	-0.9247		5.21428	-0.71445
	5.23028	-0.00114		5.34386	-0.0265		5.34445	-0.26603		5.25171	-1.14		5.2344	-0.88851
	5.27237	-0.00292		5.36403	-0.0325		5.36462	-0.32694		5.27183	-1.44		5.27649	-1.42
	5.2925	0.0048		5.38416	-0.0353		5.38475	-0.39739		5.29197	-1.81		5.29667	-1.8
	5.31263	0.000486		5.42626	-0.0477		5.40492	-0.47727		5.31209	-2.19		5.3168	-2.34
	5.33275	-6.16e-05		5.44642	-0.0556		5.42505	-0.59398		5.35418	-2.81		5.33692	-2.96
	5.35288	0.00422		5.47663	-0.0859		5.46715	-0.92959		5.37431	-3.04		5.35707	-3.55
	5.39497	0.00432		5.49684	-0.10203		5.48728	-1.16		5.39443	-3.24		5.39917	-4.47
	5.41513	0.00193		5.51702	-0.12713		5.50746	-1.35		5.41457	-3.41		5.41934	-4.81
	5.43525	-0.000817		5.55911	-0.20522		5.52759	-1.52		5.43469	-3.56		5.43946	-5.1
	5.45539	-0.00176		5.57925	-0.25376		5.54775	-1.66		5.47679	-3.81		5.4596	-5.35
	5.47552	-0.00359		5.59943	-0.31398		5.58984	-1.88		5.49691	-3.91		5.47973	-5.56
	5.51761	-0.00531		5.62774	-0.4225		5.60996	-1.97		5.51703	-3.98		5.52182	-5.9
	5.53773	-0.00891		5.64797	-0.52385		5.63017	-2.03		5.53716	-4.05		5.54195	-6.03
	5.55786	-0.00304		5.69006	-0.69648		5.65032	-2.1		5.55731	-4.11		5.56212	-6.15
	5.57798	-0.00675		5.71025	-0.75626		5.6705	-2.15		5.59941	-4.19		5.58226	-6.25
	5.59811	-0.0105		5.73978	-0.82081		5.7126	-2.24		5.61954	-4.23		5.60239	-6.33
	5.6402	-0.0114		5.75994	-0.86312		5.73273	-2.28		5.63967	-4.26		5.64448	-6.46
	5.66033	-0.00922		5.78013	-0.9025		5.7529	-2.31		5.65979	-4.28		5.66465	-6.51
	5.68046	-0.0139		5.82222	-0.96978		5.77702	-2.34		5.67992	-4.3		5.69026	-6.56
	5.70059	-0.018		5.84235	-0.99096		5.79717	-2.36		5.72201	-4.32		5.7104	-6.59
	5.72074	-0.0228		5.86253	-1.01		5.83926	-2.39		5.74213	-4.33		5.73053	-6.62
	5.76283	-0.0366		5.88266	-1.02		5.85952	-2.41		5.76225	-4.34		5.77262	-6.67
	5.78296	-0.0416		5.90284	-1.04		5.8842	-2.42		5.78238	-4.35		5.79275	-6.68
	5.80308	-0.0575		5.94493	-1.05		5.9044	-2.43		5.8025	-4.35		5.81292	-6.7
	5.82321	-0.0664		5.96518	-1.06		5.92453	-2.43		5.8446	-4.36		5.83304	-6.71
	5.84333	-0.0768		5.98533	-1.07		5.96662	-2.44		5.86475	-4.36		5.85317	-6.71
	5.88543	-0.11907		6.0055	-1.08		5.98675	-2.45		5.88487	-4.36		5.89527	-6.73
	5.90555	-0.14821		6.02563	-1.08		6.00693	-2.45		5.905	-4.36		5.9154	-6.73
	5.92568	-0.17904		6.06772	-1.09		6.02706	-2.45		5.92512	-4.36		5.93557	-6.73
	5.94581	-0.20716		6.08786	-1.09		6.04723	-2.46		5.96721	-4.36		5.9557	-6.73
	5.96594	-0.22449		6.10803	-1.09		6.08932	-2.46		5.98734	-4.36		5.97585	-6.73
	6.00804	-0.24778		6.12818	-1.09		6.10949	-2.46		6.00746	-4.36		6.01795	-6.73
	6.0282	-0.25833		6.14831	-1.09		6.12962	-2.46		6.02759	-4.35		6.03807	-6.72
	6.04837	-0.26905		6.1904	-1.09		6.14979	-2.46		6.04772	-4.35		6.0582	-6.72
	6.06851	-0.28052		6.21053	-1.09		6.16995	-2.46		6.08981	-4.35		6.07838	-6.72
	6.08864	-0.29391		6.2307	-1.09		6.21205	-2.45		6.10993	-4.35		6.09851	-6.72
	6.13073	-0.31045		6.25084	-1.09		6.23222	-2.46		6.13006	-4.34		6.14061	-6.71
	6.15086	-0.31421		6.27109	-1.09		6.25255	-2.46		6.15019	-4.34		6.16074	-6.7
	6.17099	-0.31823		6.31318	-1.09		6.27275	-2.45		6.17035	-4.34		6.18087	-6.7
	6.19112	-0.32303		6.33332	-1.09		6.29288	-2.45		6.21244	-4.33		6.20105	-6.7
	6.21125	-0.32483		6.35349	-1.09		6.33498	-2.45		6.23258	-4.33		6.22117	-6.69
	6.25334	-0.32847		6.37473	-1.09		6.35511	-2.45		6.2527	-4.33		6.26327	-6.68
	6.27348	-0.32928		6.39486	-1.09		6.37528	-2.45		6.27282	-4.33		6.28342	-6.68
	6.29361	-0.33085		6.43696	-1.09		6.39541	-2.44		6.29295	-4.32		6.30355	-6.67
	6.31374	-0.33146		6.45713	-1.09		6.41557	-2.44		6.33505	-4.32		6.32368	-6.67
	6.3339	-0.33068		6.47755	-1.09		6.45766	-2.44		6.35517	-4.32		6.34385	-6.66
	6.376	-0.33426		6.49769	-1.1		6.47782	-2.44		6.37529	-4.31		6.38594	-6.65
	6.39613	-0.3309		6.51781	-1.09		6.4998	-2.44		6.39542	-4.31		6.40608	-6.65
	6.41625	-0.33245		6.55991	-1.09		6.52	-2.44		6.41554	-4.31		6.42621	-6.64
	6.43638	-0.33391		6.58008	-1.09		6.54017	-2.44		6.45763	-4.3		6.44634	-6.64
	6.4565	-0.33271		6.60025	-1.09		6.58227	-2.43		6.47778	-4.3		6.46652	-6.63
	6.49859	-0.33278		6.62038	-1.09		6.60244	-2.43		6.4979	-4.3		6.50861	-6.63
	6.51872	-0.33159		6.64055	-1.09		6.62267	-2.43		6.51803	-4.3		6.52874	-6.63
	6.53885	-0.33065		6.68265	-1.09		6.64281	-2.43		6.53814	-4.28		6.54886	-6.62
	6.55897	-0.32931		6.70278	-1.09		6.66293	-2.43		6.58024	-3.84		6.56899	-6.55
	6.5791	-0.33275		6.72296	-1.09		6.70503	-2.43		6.60037	-3.51		6.58915	-6.19
	6.62119	-0.3334		6.74631	-1.1		6.72515	-2.43		6.6205	-3.18		6.63124	-5.14
	6.64135	-0.32924		6.76645	-1.09		6.74531	-2.41		6.64064	-2.89		6.65136	-4.66
	6.66147	-0.3325		6.80854	-1.09		6.76544	-2.37		6.66076	-2.62		6.67149	-4.22
	6.68161	-0.33149		6.82871	-1.1		6.78569	-2.23		6.70285	-2.14		6.69163	-3.83
	6.70173	-0.33078		6.84927	-1.09		6.82778	-1.85		6.72297	-1.96		6.71177	-3.48
	6.74382	-0.33145		6.86942	-1.09		6.84791	-1.68		6.74309	-1.79		6.75386	-2.87
	6.76395	-0.3295		6.88958	-1.08		6.86809	-1.53		6.76322	-1.64		6.77398	-2.63
	6.78407	-0.33207		6.93167	-0.98712		6.89135	-1.38		6.78337	-1.51		6.79411	-2.41
	6.8042	-0.33103		6.9518	-0.90598		6.9115	-1.26		6.82546	-1.29		6.81424	-2.22
	6.82433	-0.3318		6.97197	-0.82429		6.9536	-1.05		6.8456	-1.2		6.83436	-2.05
	6.86642	-0.33134		6.9921	-0.75257		6.97375	-0.97395		6.86573	-1.12		6.87645	-1.75
	6.88656	-0.33073		7.01228	-0.68242		6.99388	-0.90148		6.88586	-1.04		6.89669	-1.62
	6.90669	-0.33172		7.05437	-0.56091		7.01405	-0.84257		6.90598	-0.98044		6.91683	-1.51
	6.92681	-0.3314		7.0745	-0.51135		7.03418	-0.78769		6.94808	-0.86155		6.93697	-1.41
	6.94697	-0.33297		7.09466	-0.47199		7.07627	-0.69542		6.9682	-0.81326		6.9571	-1.32
	6.98906	-0.33058		7.11479	-0.4346		7.09644	-0.65729		6.98833	-0.77142		6.99919	-1.16
	7.00918	-0.33072		7.13496	-0.39835		7.11865	-0.62174		7.00844	-0.73339		7.01936	-1.1
	7.02931	-0.33065		7.17706	-0.33999		7.1388	-0.59021		7.02857	-0.69905		7.03949	-1.05
	7.04944	-0.32996		7.1973	-0.317		7.15899	-0.56389		7.07066	-0.63944		7.05961	-0.99636
	7.06957	-0.33084		7.21744	-0.2958		7.20108	-0.51118		7.09081	-0.61472		7.07974	-0.9545
	7.11165	-0.33143		7.23761	-0.27252		7.22121	-0.49131		7.11093	-0.59624		7.12183	-0.87592
	7.13178	-0.33651		7.25774	-0.25298		7.24138	-0.47057		7.13106	-0.57654		7.14196	-0.84957
	7.15195	-0.3309		7.29983	-0.21279		7.26298	-0.45158		7.1512	-0.55642		7.16213	-0.8218
	7.17208	-0.3251		7.31996	-0.20104		7.28312	-0.43624		7.19329	-0.52521		7.18225	-0.79695
	7.1922	-0.31953		7.34013	-0.18562		7.32521	-0.40932		7.21342	-0.51263		7.20242	-0.77628
	7.23429	-0.26968		7.36027	-0.17874		7.34538	-0.39344		7.23354	-0.50273		7.24451	-0.74077
	7.25444	-0.24397		7.3804	-0.16955		7.36551	-0.38183		7.25367	-0.49336		7.26465	-0.72449
	7.27457	-0.22509		7.4225	-0.15523		7.38568	-0.37242		7.2738	-0.48599		7.28481	-0.71205
	7.29471	-0.20431		7.44263	-0.14699		7.40584	-0.35834		7.3159	-0.46582		7.30494	-0.70304
	7.31484	-0.18464		7.4628	-0.1448		7.44793	-0.34223		7.33602	-0.46028		7.32507	-0.68811
	7.35693	-0.15498		7.48294	-0.14235		7.46807	-0.33389		7.35614	-0.45142		7.36716	-0.672
	7.37706	-0.14183		7.50318	-0.1352		7.48823	-0.32597		7.37626	-0.44712		7.38729	-0.66041
	7.39719	-0.12889		7.54527	-0.12573		7.50837	-0.31822		7.39642	-0.44342		7.40746	-0.65532
	7.41731	-0.11945		7.56545	-0.12118		7.52854	-0.31364		7.43851	-0.43131		7.42758	-0.644
	7.43744	-0.10948		7.58558	-0.12139		7.57063	-0.30639		7.45865	-0.42512		7.44771	-0.63653
	7.47953	-0.0935		7.60575	-0.11569		7.59076	-0.30116		7.47877	-0.41816		7.48981	-0.61902
	7.49966	-0.0857		7.62587	-0.11305		7.61094	-0.29674		7.4989	-0.41755		7.50998	-0.61413
	7.51979	-0.0748		7.66797	-0.10701		7.63106	-0.29204		7.51902	-0.41159		7.5301	-0.60727
	7.53992	-0.0729		7.68814	-0.1116		7.65123	-0.29037		7.56111	-0.40879		7.55027	-0.59942
	7.56008	-0.0625		7.70929	-0.10604		7.69333	-0.2808		7.58125	-0.41577		7.57039	-0.59763
	7.60217	-0.0537		7.72942	-0.10971		7.71357	-0.27859		7.60137	-0.40435		7.61249	-0.59228
	7.62229	-0.0511		7.74955	-0.10719		7.73372	-0.27464		7.62149	-0.40661		7.63261	-0.58481
	7.64242	-0.0479		7.79164	-0.10716		7.75388	-0.27495		7.64163	-0.40622		7.65274	-0.58611
	7.66254	-0.0442		7.8118	-0.10249		7.77401	-0.27942		7.68372	-0.40434		7.67292	-0.58571
	7.68268	-0.0403		7.83197	-0.10095		7.8161	-0.27095		7.70387	-0.40088		7.69304	-0.58303
	7.72477	-0.0348		7.8521	-0.1048		7.83627	-0.27614		7.72399	-0.39881		7.73514	-0.57616
	7.7449	-0.0378		7.87227	-0.10159		7.85733	-0.27483		7.74411	-0.39612		7.75527	-0.57663
	7.76503	-0.0372		7.91436	-0.10582		7.87746	-0.2733		7.76424	-0.39423		7.7754	-0.57386
	7.78515	-0.0341		7.93449	-0.11258		7.8976	-0.27039		7.80633	-0.3896		7.79553	-0.5731
	7.80528	-0.0363		7.95466	-0.10727		7.93969	-0.26564		7.82645	-0.38788		7.81577	-0.57085
	7.84737	-0.0299		7.97875	-0.1073		7.95982	-0.26403		7.84657	-0.38837		7.85786	-0.5708
	7.86753	-0.0276		7.99888	-0.11171		7.97997	-0.26346		7.8667	-0.38623		7.878	-0.56802
	7.88766	-0.0301		8.04098	-0.10874		8.00011	-0.25921		7.88684	-0.3833		7.89813	-0.56742
	7.90781	-0.0276		8.06115	-0.11029		8.02035	-0.25743		7.92893	-0.37927		7.91827	-0.56307
	7.92793	-0.0271		8.08255	-0.10502		8.06245	-0.25421		7.94906	-0.38129		7.93844	-0.56186
	7.97003	-0.0263		8.10269	-0.10496		8.08258	-0.25352		7.96917	-0.37459		7.98053	-0.55711
	7.99015	-0.0265		8.12285	-0.10426		8.10275	-0.25142		7.9893	-0.37123		8.00066	-0.55483
	8.01028	-0.0281		8.16494	-0.10136		8.12673	-0.24975		8.00944	-0.37137		8.02078	-0.55172
	8.03041	-0.0278		8.18508	-0.0984		8.14688	-0.24585		8.05153	-0.36489		8.0409	-0.54929
	8.05054	-0.0255		8.20525	-0.0978		8.18897	-0.24323		8.07168	-0.36152		8.06103	-0.54712
	8.09263	-0.0253		8.22539	-0.10055		8.20915	-0.24129		8.0918	-0.35898		8.10312	-0.53793
	8.11277	-0.0228		8.24556	-0.0972		8.23041	-0.23822		8.11193	-0.35627		8.12328	-0.53419
	8.1329	-0.0255		8.28766	-0.0966		8.25055	-0.2381		8.13205	-0.35249		8.14341	-0.53036
	8.15303	-0.0246		8.30779	-0.0953		8.27067	-0.2355		8.17415	-0.34612		8.16354	-0.5237
	8.17318	-0.0268		8.32796	-0.0958		8.31276	-0.23277		8.19428	-0.34486		8.18368	-0.52015
	8.21528	-0.0393		8.35018	-0.094		8.33293	-0.2321		8.2144	-0.33938		8.22577	-0.51191
	8.23541	-0.0306		8.37033	-0.0928		8.35548	-0.22819		8.23484	-0.33922		8.2459	-0.50477
	8.25554	-0.0362		8.41242	-0.0907		8.37562	-0.22873		8.25497	-0.3359		8.26602	-0.50185
	8.27571	-0.0408		8.43269	-0.0887		8.3958	-0.22902		8.29706	-0.32997		8.28616	-0.50012
	8.29584	-0.038		8.45811	-0.0884		8.4379	-0.22523		8.31721	-0.32868		8.30629	-0.49492
	8.33793	-0.04		8.47825	-0.0882		8.45803	-0.22294		8.33734	-0.32466		8.34838	-0.48633
	8.35806	-0.0372		8.49839	-0.0875		8.47818	-0.22089		8.35746	-0.32467		8.36856	-0.48286
	8.37818	-0.038		8.54047	-0.0857		8.50038	-0.21935		8.37758	-0.32374		8.38868	-0.48154
	8.39831	-0.0375		8.56061	-0.0839		8.52052	-0.21749		8.41967	-0.31807		8.40882	-0.47683
	8.41844	-0.037		8.58078	-0.0857		8.56261	-0.21401		8.43995	-0.31461		8.42898	-0.47245
	8.46053	-0.0373		8.60092	-0.0849		8.58278	-0.21408		8.46014	-0.31412		8.47107	-0.46795
	8.48069	-0.0348		8.62109	-0.0846		8.60408	-0.2119		8.48039	-0.31037		8.49125	-0.46229
	8.50082	-0.037		8.66318	-0.0842		8.62422	-0.20993		8.50057	-0.31111		8.51138	-0.46031
	8.52095	-0.0357		8.68331	-0.0821		8.64438	-0.2099		8.54267	-0.30717		8.53151	-0.45616
	8.54108	-0.0344		8.70349	-0.0838		8.68648	-0.20458		8.5628	-0.30264		8.55163	-0.45294
	8.58317	-0.0327		8.72581	-0.0816		8.70662	-0.20603		8.58293	-0.30141		8.59372	-0.44648
	8.6033	-0.034		8.74605	-0.0828		8.72677	-0.20163		8.6031	-0.30001		8.61385	-0.44249
	8.62342	-0.0334		8.78814	-0.0818		8.74691	-0.19995		8.62327	-0.29891		8.63402	-0.43899
	8.64355	-0.0335		8.80833	-0.0784		8.76708	-0.20019		8.66536	-0.29402		8.65415	-0.43437
	8.66367	-0.0342		8.83188	-0.0791		8.80918	-0.19734		8.68549	-0.29112		8.67427	-0.43251
	8.71123	-0.0338		8.85202	-0.0785		8.82931	-0.19698		8.70563	-0.28839		8.71637	-0.42518
	8.73142	-0.0348		8.87216	-0.0787		8.84949	-0.1964		8.72576	-0.28636		8.73655	-0.4215
	8.75166	-0.0366		8.91425	-0.0767		8.87175	-0.19384		8.74593	-0.28496		8.75894	-0.41837
	8.7718	-0.0356		8.9344	-0.075		8.89191	-0.19281		8.78802	-0.27712		8.77907	-0.4158
	8.79196	-0.0388		8.95456	-0.0748		8.934	-0.18971		8.80814	-0.28024		8.7992	-0.41343
	8.83405	-0.0354		8.97469	-0.0758		8.95426	-0.18872		8.82826	-0.2743		8.8413	-0.40685
	8.85418	-0.034		8.99486	-0.0735		8.97445	-0.18973		8.84839	-0.2627		8.86143	-0.40456
	8.87431	-0.0347		9.03696	-0.0725		8.99464	-0.18593		8.86856	-0.26272		8.8816	-0.39223
	8.89444	-0.0341		9.05712	-0.0726		9.01481	-0.18457		8.91065	-0.25568		8.90173	-0.3933
	8.91457	-0.0356		9.07729	-0.0712		9.0569	-0.18065		8.93082	-0.2606		8.92185	-0.39435
	8.95666	-0.0363		9.09989	-0.0709		9.07703	-0.17626		8.95095	-0.2564		8.96394	-0.38725
	8.9768	-0.0356		9.12003	-0.0711		9.0972	-0.16752		8.97107	-0.25777		8.98407	-0.38943
	8.99693	-0.0348		9.16212	-0.0694		9.11733	-0.16789		8.99121	-0.25999		9.00424	-0.38426
	9.01706	-0.0366		9.18229	-0.0692		9.1375	-0.16755		9.0333	-0.25653		9.02436	-0.38631
	9.03719	-0.0336		9.20406	-0.0723		9.1796	-0.16637		9.05344	-0.25018		9.04451	-0.38249
	9.07928	-0.0342		9.22427	-0.0599		9.19973	-0.16065		9.07357	-0.24537		9.08659	-0.38188
	9.09944	-0.0314		9.2444	-0.062		9.21991	-0.16668		9.0937	-0.24719		9.10672	-0.37477
	9.11956	-0.0335		9.28649	-0.0578		9.24235	-0.16661		9.11383	-0.24359		9.12685	-0.37677
	9.13969	-0.0321		9.30662	-0.0638		9.26258	-0.16148		9.15593	-0.24503		9.14704	-0.37638
	9.15982	-0.0316		9.32679	-0.0595		9.30467	-0.155		9.17606	-0.24144		9.16717	-0.3712
	9.20191	-0.0332		9.34692	-0.0624		9.32485	-0.15194		9.19619	-0.24892		9.20927	-0.36993
	9.22204	-0.0296		9.36716	-0.0657		9.34498	-0.15641		9.21631	-0.24402		9.22939	-0.37352
	9.24216	-0.0287		9.40926	-0.0626		9.36516	-0.15313		9.23647	-0.24425		9.24953	-0.37603
	9.26228	-0.0287		9.42939	-0.0597		9.3853	-0.15424		9.27856	-0.24485		9.2697	-0.37452
	9.28241	-0.0291		9.44955	-0.0563		9.4274	-0.15195		9.29874	-0.24463		9.28983	-0.37704
	9.32451	-0.0298		9.47225	-0.057		9.44753	-0.1573		9.31886	-0.2406		9.33193	-0.3726
	9.34463	-0.0311		9.4924	-0.0537		9.4677	-0.15599		9.339	-0.238		9.3521	-0.37305
	9.36476	-0.0319		9.53449	-0.057		9.48784	-0.15902		9.35913	-0.24125		9.37223	-0.36849
	9.3849	-0.0302		9.55466	-0.0553		9.50801	-0.16137		9.40121	-0.241		9.39236	-0.3704
	9.40505	-0.0293		9.57745	-0.0604		9.5501	-0.15299		9.42138	-0.2447		9.41253	-0.37327
	9.44714	-0.0271		9.59759	-0.0567		9.57027	-0.1497		9.44151	-0.24185		9.45463	-0.3736
	9.46726	-0.028		9.61773	-0.063		9.59235	-0.14735		9.46164	-0.24886		9.47475	-0.37214
	9.48741	-0.0218		9.65982	-0.0562		9.61249	-0.15306		9.48177	-0.24963		9.49488	-0.37778
	9.50753	-0.0153		9.67998	-0.0579		9.63267	-0.15011		9.52387	-0.25854		9.51501	-0.3874
	9.52766	-0.0209		9.70015	-0.0551		9.67477	-0.15077		9.54403	-0.2571		9.53513	-0.38775
	9.56975	-0.0178		9.72029	-0.0527		9.69494	-0.15181		9.56421	-0.26306		9.57722	-0.3994
	9.58989	-0.0278		9.74046	-0.0584		9.71507	-0.16046		9.58434	-0.27002		9.59735	-0.40713
	9.61002	-0.0293		9.78255	-0.0574		9.73523	-0.15761		9.60446	-0.27564		9.61747	-0.4243
	9.63015	-0.0297		9.80268	-0.0575		9.75536	-0.16142		9.64656	-0.30841		9.63759	-0.43514
	9.65028	-0.0329		9.82284	-0.0562		9.79745	-0.16187		9.66668	-0.3346		9.65775	-0.4586
	9.69237	-0.0251		9.84621	-0.0656		9.81758	-0.16829		9.68686	-0.37242		9.69985	-0.52067
	9.71253	-0.0195		9.86636	-0.0581		9.83775	-0.16997		9.70699	-0.40674		9.71998	-0.56679
	9.73265	-0.0153		9.90845	-0.0655		9.85788	-0.17815		9.72711	-0.4605		9.7401	-0.61775
	9.75278	-0.0204		9.92862	-0.0623		9.87804	-0.18843		9.7692	-0.60191		9.76024	-0.68082
	9.7729	-0.0149		9.94919	-0.0671		9.92014	-0.21376		9.78934	-0.70138		9.78037	-0.7605
	9.81499	-0.0172		9.96932	-0.0639		9.94026	-0.23323		9.80951	-0.81285		9.82247	-0.96824
	9.83512	-0.016		9.98948	-0.0675		9.96043	-0.25836		9.82963	-0.95425		9.84264	-1.11
	9.85529	-0.0226		10.0316	-0.0752		9.98058	-0.2934		9.84979	-1.15		9.86278	-1.28
	9.87542	-0.0186		10.0517	-0.0822		10.0008	-0.32887		9.89189	-1.76		9.8829	-1.51
	9.89554	-0.0221		10.0719	-0.0899		10.0428	-0.44746		9.91202	-2.12		9.90303	-1.81
	9.93764	-0.0196		10.092	-0.10313		10.063	-0.52014		9.93219	-2.44		9.94512	-2.85
	9.95778	-0.0183		10.1122	-0.12547		10.0831	-0.61336		9.95233	-2.69		9.96537	-3.42
	9.9779	-0.0176		10.1543	-0.17395		10.1033	-0.73		9.97246	-2.91		9.98552	-3.9
	9.99803	-0.0153		10.1744	-0.20789		10.1234	-0.88726		10.0145	-3.28		10.0056	-4.31
	10.0182	-0.0198		10.1946	-0.2439		10.1655	-1.3		10.0347	-3.43		10.0258	-4.66
	10.0603	-0.0174		10.2147	-0.29434		10.1858	-1.47		10.0548	-3.56		10.0679	-5.21
	10.0804	-0.0192		10.2349	-0.35412		10.206	-1.61		10.075	-3.66		10.088	-5.42
	10.1005	-0.0192		10.277	-0.53072		10.2262	-1.73		10.0951	-3.76		10.1082	-5.6
	10.1207	-0.0248		10.2972	-0.6192		10.2463	-1.83		10.1372	-3.9		10.1283	-5.75
	10.1408	-0.0191		10.3174	-0.68517		10.2884	-2		10.1574	-3.96		10.1484	-5.87
	10.1829	-0.029		10.3375	-0.74309		10.3086	-2.06		10.1775	-4.01		10.1905	-6.08
	10.203	-0.024		10.3576	-0.79041		10.3287	-2.12		10.1977	-4.04		10.2107	-6.16
	10.2232	-0.027		10.3997	-0.87638		10.3489	-2.17		10.2178	-4.07		10.2308	-6.22
	10.2433	-0.0273		10.4199	-0.91187		10.369	-2.21		10.2599	-4.13		10.251	-6.27
	10.2634	-0.0249		10.44	-0.93992		10.4111	-2.27		10.28	-4.14		10.2711	-6.32
	10.3055	-0.0265		10.4602	-0.96412		10.4313	-2.29		10.3002	-4.16		10.3132	-6.39
	10.3256	-0.0343		10.4803	-0.9841		10.4514	-2.31		10.3203	-4.17		10.3333	-6.42
	10.3458	-0.0403		10.5224	-1.02		10.4731	-2.33		10.3405	-4.18		10.3535	-6.44
	10.3659	-0.0418		10.5426	-1.03		10.4933	-2.34		10.3826	-4.2		10.3736	-6.46
	10.386	-0.0514		10.5627	-1.04		10.5354	-2.37		10.4027	-4.2		10.3938	-6.47
	10.4281	-0.065		10.5829	-1.05		10.5556	-2.37		10.4228	-4.2		10.4359	-6.5
	10.4482	-0.0779		10.6031	-1.05		10.5764	-2.38		10.4429	-4.21		10.456	-6.5
	10.4684	-0.0892		10.6452	-1.06		10.5966	-2.38		10.4631	-4.21		10.4762	-6.5
	10.4885	-0.1002		10.6654	-1.07		10.6168	-2.39		10.5052	-4.21		10.4963	-6.51
	10.5086	-0.11606		10.6855	-1.07		10.6589	-2.39		10.5253	-4.21		10.5165	-6.51
	10.5507	-0.17273		10.7057	-1.07		10.679	-2.4		10.5454	-4.21		10.5585	-6.51
	10.5708	-0.2		10.7258	-1.07		10.6992	-2.4		10.5656	-4.21		10.5787	-6.52
	10.591	-0.22003		10.7679	-1.08		10.7193	-2.4		10.5857	-4.2		10.5988	-6.51
	10.6111	-0.24077		10.7881	-1.08		10.7395	-2.4		10.6278	-4.2		10.619	-6.51
	10.6313	-0.25831		10.8092	-1.08		10.7816	-2.4		10.6479	-4.2		10.6391	-6.51
	10.6734	-0.28418		10.8293	-1.08		10.8017	-2.4		10.668	-4.19		10.6812	-6.5
	10.6935	-0.29377		10.8494	-1.08		10.8242	-2.4		10.6882	-4.19		10.7013	-6.5
	10.7136	-0.30006		10.8915	-1.08		10.8443	-2.4		10.7083	-4.19		10.7215	-6.49
	10.7337	-0.30435		10.9117	-1.07		10.8645	-2.4		10.7504	-4.18		10.7416	-6.49
	10.7539	-0.3095		10.9319	-1.08		10.9066	-2.39		10.7706	-4.18		10.7618	-6.48
	10.796	-0.31575		10.952	-1.08		10.9268	-2.39		10.7908	-4.18		10.8039	-6.48
	10.8161	-0.31959		10.9722	-1.07		10.9469	-2.39		10.8109	-4.18		10.824	-6.47
	10.8362	-0.32046		11.0143	-1.08		10.9671	-2.39		10.831	-4.17		10.8441	-6.47
	10.8564	-0.32553		11.0344	-1.08		10.9872	-2.39		10.8731	-4.17		10.8643	-6.46
	10.8765	-0.32671		11.0546	-1.07		11.0293	-2.39		10.8933	-4.17		10.8845	-6.46
	10.9186	-0.33253		11.0785	-1.07		11.0494	-2.38		10.9134	-4.17		10.9266	-6.45
	10.9387	-0.33294		11.0987	-1.07		11.0696	-2.38		10.9336	-4.16		10.9467	-6.44
	10.9588	-0.33705		11.1408	-1.07		11.0897	-2.38		10.9537	-4.16		10.9668	-6.44
	10.979	-0.33744		11.1609	-1.07		11.1099	-2.38		10.9958	-4.15		10.987	-6.43
	10.9991	-0.33814		11.1822	-1.07		11.152	-2.38		11.0159	-4.15		11.0071	-6.43
	11.0412	-0.34294		11.2023	-1.07		11.1722	-2.38		11.0361	-4.15		11.0492	-6.42
	11.0614	-0.34194		11.2225	-1.07		11.1923	-2.38		11.0562	-4.15		11.0694	-6.42
	11.0815	-0.34243		11.2646	-1.07		11.2125	-2.38		11.0764	-4.14		11.0895	-6.42
	11.1016	-0.34256		11.2847	-1.07		11.2326	-2.38		11.1185	-4.13		11.1096	-6.41
	11.1217	-0.34161		11.3049	-1.07		11.2747	-2.37		11.1386	-4.08		11.1298	-6.4
	11.1638	-0.34314		11.325	-1.07		11.2949	-2.37		11.1588	-3.85		11.1719	-6.3
	11.1839	-0.34177		11.3452	-1.07		11.315	-2.38		11.1789	-3.54		11.192	-5.94
	11.2041	-0.34003		11.3873	-1.07		11.3352	-2.36		11.199	-3.22		11.2121	-5.46
	11.2242	-0.34021		11.4074	-1.06		11.3553	-2.35		11.2411	-2.64		11.2323	-4.97
	11.2444	-0.33926		11.4276	-1.07		11.3974	-2.07		11.2613	-2.4		11.2524	-4.52
	11.2865	-0.33999		11.4499	-1.07		11.4177	-1.89		11.2814	-2.19		11.2945	-3.7
	11.3066	-0.33589		11.47	-1.07		11.4379	-1.73		11.3016	-2		11.3147	-3.38
	11.3267	-0.3352		11.5121	-1.05		11.4581	-1.57		11.3217	-1.84		11.3348	-3.08
	11.3468	-0.33548		11.5324	-1.02		11.4782	-1.43		11.3638	-1.55		11.3549	-2.83
	11.367	-0.33463		11.5578	-0.93115		11.5203	-1.18		11.3839	-1.44		11.375	-2.6
	11.409	-0.33528		11.578	-0.85126		11.5405	-1.08		11.4055	-1.33		11.4171	-2.21
	11.4292	-0.33324		11.5981	-0.77604		11.5606	-0.99364		11.4256	-1.24		11.4373	-2.05
	11.4493	-0.33179		11.6402	-0.63608		11.5808	-0.9161		11.4458	-1.16		11.4574	-1.91
	11.4694	-0.33393		11.6603	-0.57825		11.6009	-0.84978		11.4878	-1.03		11.4776	-1.78
	11.4895	-0.33057		11.6805	-0.52776		11.643	-0.72744		11.508	-0.97233		11.4977	-1.67
	11.5316	-0.33294		11.7006	-0.48038		11.6632	-0.68332		11.5281	-0.91943		11.5398	-1.48
	11.5518	-0.33215		11.7208	-0.44223		11.6833	-0.6381		11.5483	-0.87905		11.5599	-1.39
	11.5719	-0.33053		11.7629	-0.37102		11.7056	-0.59646		11.5684	-0.8356		11.5801	-1.33
	11.592	-0.33014		11.783	-0.33998		11.7258	-0.56344		11.6105	-0.76508		11.6003	-1.26
	11.6122	-0.32968		11.8032	-0.31304		11.768	-0.49965		11.6306	-0.73519		11.6204	-1.2
	11.6543	-0.33011		11.8257	-0.29088		11.7881	-0.47202		11.6507	-0.70926		11.6625	-1.1
	11.6744	-0.32974		11.8459	-0.26635		11.8096	-0.44703		11.6709	-0.68376		11.6826	-1.06
	11.6945	-0.32918		11.888	-0.23192		11.8298	-0.42867		11.6911	-0.66233		11.7028	-1.03
	11.7146	-0.33277		11.9082	-0.21153		11.8499	-0.41028		11.7332	-0.62324		11.7229	-0.99304
	11.7348	-0.33122		11.9319	-0.20005		11.892	-0.37812		11.7533	-0.6115		11.743	-0.97147
	11.7768	-0.31575		11.9521	-0.18681		11.9122	-0.36672		11.7734	-0.5921		11.7851	-0.91674
	11.797	-0.29609		11.9722	-0.17747		11.9323	-0.35919		11.7935	-0.57571		11.8053	-0.89776
	11.8171	-0.27091		12.0143	-0.16206		11.9525	-0.34576		11.8137	-0.56537		11.828	-0.87234
	11.8372	-0.24588		12.0344	-0.15508		11.9726	-0.337		11.8558	-0.54129		11.8482	-0.85881
	11.8574	-0.22663		12.0546	-0.14872		12.0147	-0.31843		11.8759	-0.5336		11.8683	-0.83874
	11.8995	-0.18265		12.0747	-0.14488		12.0349	-0.31406		11.8961	-0.52063		11.9104	-0.81466
	11.9196	-0.16801		12.0949	-0.14202		12.0551	-0.30332		11.9162	-0.51494		11.9306	-0.80104
	11.9397	-0.15215		12.137	-0.1362		12.0777	-0.29851		11.9364	-0.50575		11.9507	-0.79413
	11.9599	-0.13998		12.1571	-0.12878		12.0978	-0.29393		11.9785	-0.49556		11.9708	-0.78289
	11.98	-0.12463		12.1773	-0.12552		12.1399	-0.2856		11.9986	-0.48696		11.991	-0.77333
	12.0221	-0.10525		12.2001	-0.12222		12.1601	-0.28119		12.0188	-0.48229		12.0331	-0.7561
	12.0422	-0.0912		12.2202	-0.11588		12.1819	-0.2783		12.0389	-0.47624		12.0532	-0.7475
	12.0624	-0.0856		12.2623	-0.11172		12.202	-0.2792		12.059	-0.46881		12.0733	-0.73781
	12.0825	-0.0807		12.2825	-0.10868		12.2221	-0.27206		12.1011	-0.46019		12.0935	-0.72439
	12.1027	-0.0729		12.3044	-0.11078		12.2642	-0.26759		12.1212	-0.45771		12.1136	-0.7237
	12.1448	-0.0597		12.3246	-0.10691		12.2843	-0.26197		12.1414	-0.45301		12.1557	-0.7074
	12.1649	-0.055		12.3448	-0.10878		12.3045	-0.26271		12.1615	-0.46517		12.1759	-0.70308
	12.185	-0.0533		12.3869	-0.10382		12.3247	-0.26022		12.1816	-0.45092		12.196	-0.71434
	12.2052	-0.0484		12.407	-0.10461		12.3449	-0.25813		12.2237	-0.44982		12.2162	-0.69657
	12.2253	-0.05		12.4272	-0.1		12.387	-0.27002		12.2439	-0.44617		12.2363	-0.69451
	12.2674	-0.04		12.4473	-0.1001		12.4071	-0.25621		12.264	-0.44309		12.2784	-0.68401
	12.2875	-0.0391		12.4675	-0.10041		12.4273	-0.26026		12.2841	-0.44166		12.2986	-0.67806
	12.3076	-0.0362		12.5096	-0.10164		12.4521	-0.26026		12.3043	-0.43842		12.3187	-0.67489
	12.3278	-0.0383		12.5298	-0.10308		12.4722	-0.26035		12.3463	-0.43201		12.3388	-0.67044
	12.3479	-0.0397		12.55	-0.11239		12.5143	-0.2554		12.3665	-0.42871		12.359	-0.66354
	12.39	-0.0349		12.573	-0.10251		12.5345	-0.25147		12.3867	-0.42461		12.4011	-0.65222
	12.4101	-0.03		12.5931	-0.10742		12.5564	-0.24935		12.4068	-0.42317		12.4212	-0.64624
	12.4302	-0.0279		12.6352	-0.1051		12.5766	-0.24796		12.4269	-0.41959		12.4414	-0.63951
	12.4504	-0.0294		12.6554	-0.10465		12.5967	-0.24402		12.469	-0.41235		12.4615	-0.63435
	12.4705	-0.0243		12.6774	-0.10339		12.6388	-0.24075		12.4892	-0.41067		12.4817	-0.63001
	12.5126	-0.0251		12.6976	-0.10275		12.659	-0.23954		12.5094	-0.40848		12.5238	-0.61709
	12.5328	-0.022		12.7177	-0.10081		12.6819	-0.23873		12.5295	-0.40425		12.5439	-0.61522
	12.5529	-0.0233		12.7598	-0.099		12.702	-0.23719		12.5496	-0.40046		12.564	-0.61038
	12.573	-0.0221		12.7799	-0.0999		12.7222	-0.23632		12.5917	-0.3958		12.5841	-0.60709
	12.5931	-0.0241		12.8001	-0.0992		12.7643	-0.23654		12.6119	-0.39361		12.6043	-0.60231
	12.6352	-0.0242		12.8202	-0.0992		12.7844	-0.23568		12.6336	-0.39035		12.6464	-0.59143
	12.6554	-0.0253		12.8404	-0.0976		12.8046	-0.23184		12.6538	-0.38706		12.6665	-0.58913
	12.6755	-0.0208		12.8825	-0.0964		12.8275	-0.22914		12.6739	-0.38494		12.6866	-0.58504
	12.6956	-0.0202		12.9026	-0.0974		12.8476	-0.22938		12.716	-0.38013		12.7067	-0.5811
	12.7157	-0.0256		12.9228	-0.096		12.8897	-0.2262		12.7361	-0.37796		12.7269	-0.57902
	12.7578	-0.0245		12.948	-0.0953		12.9099	-0.22199		12.7563	-0.37306		12.769	-0.57
	12.778	-0.0254		12.9681	-0.0943		12.9321	-0.22311		12.7764	-0.37168		12.7891	-0.5634
	12.7981	-0.0383		13.0102	-0.0952		12.9522	-0.22179		12.7965	-0.36966		12.8093	-0.56203
	12.8183	-0.0275		13.0304	-0.0926		12.9724	-0.21853		12.8386	-0.36426		12.8294	-0.55799
	12.8384	-0.0339		13.0526	-0.0901		13.0145	-0.21512		12.8588	-0.36079		12.8495	-0.55138
	12.8805	-0.0347		13.0728	-0.0906		13.0346	-0.21327		12.8789	-0.36044		12.8916	-0.55058
	12.9006	-0.0353		13.093	-0.09		13.0548	-0.21201		12.8991	-0.35656		12.9118	-0.54207
	12.9207	-0.0368		13.135	-0.0888		13.0749	-0.21119		12.9192	-0.35441		12.9319	-0.53877
	12.9409	-0.0308		13.1552	-0.0858		13.0951	-0.20925		12.9613	-0.35029		12.952	-0.53863
	12.961	-0.0339		13.1753	-0.0889		13.1372	-0.20901		12.9815	-0.34767		12.9722	-0.53372
	13.0031	-0.032		13.1955	-0.0868		13.1573	-0.20595		13.0016	-0.34573		13.0143	-0.52677
	13.0232	-0.0305		13.2157	-0.0871		13.1775	-0.20485		13.0218	-0.3409		13.0345	-0.52243
	13.0434	-0.0319		13.2577	-0.0864		13.2005	-0.20307		13.0419	-0.33903		13.0546	-0.52021
	13.065	-0.0307		13.2779	-0.0864		13.2207	-0.19966		13.084	-0.33641		13.0748	-0.51512
	13.0852	-0.0289		13.2981	-0.0858		13.2628	-0.19694		13.1041	-0.33242		13.0949	-0.51274
	13.1273	-0.0307		13.3224	-0.0862		13.283	-0.19605		13.1242	-0.33024		13.137	-0.50282
	13.1475	-0.031		13.3425	-0.0845		13.3033	-0.19377		13.1444	-0.32765		13.1571	-0.50031
	13.1678	-0.0295		13.3846	-0.0851		13.3235	-0.19209		13.1645	-0.32512		13.1773	-0.49834
	13.188	-0.0301		13.4049	-0.0842		13.3437	-0.18979		13.2066	-0.32085		13.1974	-0.49313
	13.2082	-0.0296		13.4298	-0.0855		13.3857	-0.18903		13.2268	-0.32023		13.2175	-0.49074
	13.2503	-0.031		13.4499	-0.0852		13.4059	-0.18808		13.2469	-0.31801		13.2596	-0.48243
	13.271	-0.0321		13.4701	-0.0827		13.4261	-0.18632		13.2671	-0.31635		13.2797	-0.48031
	13.2912	-0.0318		13.5122	-0.0824		13.4462	-0.18138		13.2872	-0.31417		13.2999	-0.47442
	13.3114	-0.0324		13.5323	-0.0816		13.4664	-0.18144		13.3293	-0.30805		13.3201	-0.47139
	13.3315	-0.0337		13.5525	-0.0819		13.5084	-0.17951		13.3494	-0.30654		13.3402	-0.46868
	13.3736	-0.0329		13.5726	-0.0825		13.5286	-0.17921		13.3696	-0.30077		13.3823	-0.46605
	13.3938	-0.0344		13.5928	-0.0846		13.5487	-0.17853		13.3897	-0.30286		13.4024	-0.46347
	13.4141	-0.0308		13.6349	-0.0832		13.5706	-0.17372		13.4099	-0.29944		13.4226	-0.45752
	13.4343	-0.034		13.655	-0.081		13.5908	-0.17401		13.452	-0.28487		13.4427	-0.45502
	13.4545	-0.0317		13.6752	-0.0805		13.6329	-0.17006		13.4721	-0.28671		13.4629	-0.43609
	13.4966	-0.0296		13.6971	-0.0793		13.653	-0.17053		13.4922	-0.27781		13.5049	-0.43492
	13.5167	-0.0307		13.7173	-0.0805		13.6732	-0.16983		13.5124	-0.27714		13.5251	-0.42522
	13.5369	-0.0288		13.7594	-0.0775		13.6934	-0.15799		13.5325	-0.28176		13.5452	-0.42619
	13.5571	-0.0301		13.7796	-0.0802		13.7135	-0.15748		13.5746	-0.28077		13.5654	-0.42967
	13.5773	-0.0306		13.8027	-0.0758		13.7556	-0.15301		13.5947	-0.27983		13.5855	-0.42191
	13.624	-0.028		13.8229	-0.0738		13.7757	-0.15237		13.6149	-0.27153		13.6276	-0.42126
	13.6442	-0.0312		13.843	-0.0769		13.7959	-0.15642		13.635	-0.27499		13.6478	-0.41531
	13.6645	-0.0285		13.8851	-0.0702		13.816	-0.15635		13.6551	-0.26679		13.6679	-0.41897
	13.6847	-0.028		13.9052	-0.078		13.8362	-0.16011		13.6972	-0.26802		13.6881	-0.40861
	13.7049	-0.0281		13.9254	-0.0718		13.8783	-0.15111		13.7173	-0.26156		13.7082	-0.40925
	13.747	-0.0294		13.9455	-0.0768		13.8985	-0.15478		13.7375	-0.26291		13.7503	-0.4008
	13.7673	-0.0298		13.9657	-0.0789		13.9209	-0.14536		13.7576	-0.26171		13.7704	-0.40428
	13.7875	-0.0325		14.0078	-0.0741		13.941	-0.14888		13.7777	-0.26093		13.7905	-0.40038
	13.8077	-0.0326		14.0279	-0.07		13.9612	-0.14914		13.8198	-0.26387		13.8107	-0.40254
	13.8283	-0.0297		14.0481	-0.0699		14.0033	-0.14729		13.8401	-0.2654		13.8308	-0.40826
	13.8729	-0.0336		14.0702	-0.0713		14.0235	-0.14211		13.8602	-0.26327		13.8729	-0.40683
	13.8932	-0.0336		14.0904	-0.0686		14.0436	-0.14535		13.8804	-0.25826		13.8931	-0.39853
	13.9134	-0.0348		14.1324	-0.0684		14.0638	-0.1532		13.9005	-0.26247		13.9132	-0.3948
	13.9337	-0.0325		14.1526	-0.0675		14.0839	-0.14987		13.9426	-0.25753		13.9333	-0.39626
	13.9539	-0.0308		14.1739	-0.0747		14.126	-0.14883		13.9628	-0.26324		13.9536	-0.38703
	13.996	-0.0268		14.1941	-0.073		14.1462	-0.14376		13.9829	-0.25583		13.9956	-0.39023
	14.0161	-0.0256		14.2142	-0.076		14.1663	-0.14528		14.003	-0.25978		14.0158	-0.3882
	14.0364	-0.0301		14.2563	-0.0689		14.1865	-0.14134		14.0232	-0.26062		14.0359	-0.39346
	14.0566	-0.0305		14.2764	-0.0728		14.2066	-0.14341		14.0653	-0.27663		14.056	-0.38844
	14.0768	-0.0174		14.2966	-0.067		14.2487	-0.1426		14.0854	-0.27576		14.0762	-0.39344
	14.1271	-0.0212		14.3167	-0.0688		14.2688	-0.14692		14.1056	-0.28166		14.1183	-0.39991
	14.1473	-0.0169		14.3369	-0.0723		14.289	-0.14582		14.1257	-0.28763		14.1384	-0.40641
	14.1676	-0.0198		14.379	-0.0733		14.3092	-0.15001		14.1458	-0.29014		14.1585	-0.40882
	14.1878	-0.0204		14.3992	-0.0736		14.3293	-0.15602		14.1879	-0.31249		14.1786	-0.41136
	14.2081	-0.0195		14.4193	-0.0747		14.3714	-0.15752		14.2081	-0.32885		14.1988	-0.42833
	14.2501	-0.0214		14.4416	-0.0827		14.3916	-0.156		14.2282	-0.34953		14.2409	-0.45898
	14.272	-0.0226		14.4617	-0.0813		14.4118	-0.155		14.2484	-0.37048		14.261	-0.48236
	14.2923	-0.0251		14.5038	-0.086		14.4339	-0.16243		14.2685	-0.39895		14.2812	-0.51356
	14.3125	-0.0162		14.524	-0.0841		14.4541	-0.16287		14.3106	-0.47969		14.3013	-0.55984
	14.3327	-0.0202		14.5441	-0.0919		14.4962	-0.17836		14.3307	-0.53366		14.3214	-0.61262
	14.3748	-0.0156		14.5643	-0.0922		14.5164	-0.18226		14.3509	-0.59		14.3635	-0.77016
	14.395	-0.0227		14.5844	-0.0953		14.5419	-0.20689		14.371	-0.6659		14.3837	-0.85465
	14.4152	-0.0162		14.6265	-0.10778		14.562	-0.22636		14.3911	-0.76066		14.4038	-0.97126
	14.4353	-0.0237		14.6467	-0.11667		14.5822	-0.25706		14.4332	-1.04		14.4239	-1.11
	14.4554	-0.0231		14.6668	-0.12858		14.6243	-0.33716		14.4534	-1.24		14.4441	-1.28
	14.4975	-0.0292		14.687	-0.13946		14.6444	-0.39783		14.4736	-1.52		14.4862	-1.84
	14.5212	-0.0208		14.7071	-0.162		14.6646	-0.46462		14.4937	-1.87		14.5063	-2.28
	14.5414	-0.0188		14.7492	-0.20302		14.6847	-0.54349		14.5138	-2.21		14.5265	-2.82
	14.5616	-0.0169		14.7694	-0.23468		14.7049	-0.65592		14.5559	-2.78		14.5466	-3.35
	14.5818	-0.0122		14.7895	-0.26623		14.747	-0.98457		14.576	-2.98		14.5667	-3.8
	14.6278	-0.0195		14.8097	-0.3132		14.7672	-1.19		14.5962	-3.16		14.6088	-4.53
	14.648	-0.0201		14.8299	-0.36785		14.7873	-1.37		14.6163	-3.31		14.629	-4.79
	14.6682	-0.0203		14.8719	-0.54071		14.8075	-1.52		14.6365	-3.43		14.6491	-5.02
	14.6884	-0.0188		14.8921	-0.62215		14.8276	-1.64		14.6786	-3.65		14.6693	-5.21
	14.7087	-0.0302		14.9122	-0.6965		14.8697	-1.85		14.6987	-3.73		14.6894	-5.37
	14.7508	-0.0293		14.9324	-0.75378		14.8899	-1.93		14.7188	-3.79		14.7315	-5.66
	14.7769	-0.023		14.9526	-0.79697		14.9113	-1.99		14.7389	-3.85		14.7516	-5.77
	14.7971	-0.021		14.9947	-0.86919		14.9315	-2.05		14.7592	-3.9		14.7718	-5.86
	14.8173	-0.0254		15.0148	-0.89598		14.9517	-2.1		14.8013	-3.98		14.7919	-5.95
	14.8376	-0.0252		15.035	-0.92866		14.9938	-2.17		14.8214	-4.01		14.812	-6.01
	14.8796	-0.0295		15.0551	-0.95011		15.0139	-2.2		14.8415	-4.03		14.8541	-6.12
	14.8998	-0.0255		15.0753	-0.97109		15.0341	-2.23		14.8617	-4.05		14.8743	-6.17
	14.9199	-0.0335		15.1173	-1.01		15.0542	-2.25		14.8819	-4.07		14.8975	-6.2
	14.94	-0.0321		15.1375	-1.02		15.0744	-2.26		14.924	-4.09		14.9176	-6.23
	14.9602	-0.0365		15.1576	-1.03		15.1165	-2.29		14.9441	-4.1		14.9377	-6.25
	15.0023	-0.05		15.1778	-1.04		15.1366	-2.3		14.9642	-4.11		14.9798	-6.28
	15.0225	-0.0646		15.1979	-1.04		15.1593	-2.31		14.9843	-4.11		15	-6.3
	15.0427	-0.0745		15.24	-1.05		15.1795	-2.32		15.0045	-4.12		15.0201	-6.3
	15.063	-0.0847		15.2602	-1.05		15.1997	-2.32		15.0466	-4.13		15.0402	-6.31
	15.0832	-0.10599		15.2804	-1.06		15.2418	-2.33		15.0667	-4.13		15.0604	-6.31
	15.1253	-0.14579		15.3033	-1.06		15.262	-2.33		15.0869	-4.13		15.1025	-6.32
	15.1511	-0.18676		15.3234	-1.06		15.2838	-2.34		15.107	-4.13		15.1226	-6.32
	15.1713	-0.20765		15.3655	-1.06		15.304	-2.34		15.1271	-4.13		15.1427	-6.32
	15.1915	-0.22317		15.3857	-1.07		15.3241	-2.34		15.1692	-4.12		15.1629	-6.31
	15.2117	-0.24332		15.4076	-1.06		15.3662	-2.34		15.1894	-4.12		15.1831	-6.31
	15.2537	-0.27423		15.4278	-1.07		15.3863	-2.34		15.2095	-4.12		15.2251	-6.3
	15.274	-0.28352		15.448	-1.07		15.4065	-2.34		15.2296	-4.11		15.2453	-6.3
	15.2976	-0.28937		15.4901	-1.07		15.4266	-2.34		15.2498	-4.11		15.2654	-6.3
	15.3178	-0.29557		15.5102	-1.07		15.4469	-2.34		15.2919	-4.1		15.2856	-6.29
	15.3381	-0.30632		15.5304	-1.07		15.489	-2.34		15.312	-4.1		15.3057	-6.29
	15.3802	-0.31414		15.5505	-1.06		15.5091	-2.34		15.3322	-4.1		15.3478	-6.28
	15.4003	-0.31958		15.5707	-1.07		15.5293	-2.34		15.3523	-4.1		15.3679	-6.27
	15.4204	-0.32186		15.6128	-1.06		15.5542	-2.34		15.3725	-4.09		15.388	-6.27
	15.4406	-0.32411		15.633	-1.06		15.5743	-2.33		15.4146	-4.09		15.4082	-6.27
	15.4607	-0.32486		15.6531	-1.06		15.6164	-2.33		15.4347	-4.08		15.4283	-6.26
	15.5028	-0.32867		15.6761	-1.06		15.6366	-2.33		15.4549	-4.08		15.4704	-6.25
	15.5229	-0.32743		15.6962	-1.06		15.6586	-2.33		15.475	-4.08		15.4906	-6.25
	15.5431	-0.32679		15.7383	-1.06		15.6787	-2.33		15.4951	-4.08		15.5107	-6.24
	15.5632	-0.32437		15.7585	-1.06		15.6988	-2.33		15.5372	-4.07		15.5308	-6.24
	15.5834	-0.32491		15.7806	-1.06		15.7409	-2.32		15.5573	-4.07		15.551	-6.24
	15.6255	-0.32792		15.8007	-1.06		15.7611	-2.32		15.5775	-4.06		15.5931	-6.23
	15.6456	-0.32975		15.8208	-1.06		15.784	-2.32		15.5976	-4.06		15.6132	-6.23
	15.6659	-0.32811		15.8629	-1.06		15.8042	-2.32		15.6178	-4.06		15.6334	-6.23
	15.6861	-0.33028		15.8831	-1.06		15.8244	-2.32		15.6599	-4.06		15.6535	-6.22
	15.7065	-0.32771		15.9032	-1.06		15.8664	-2.32		15.68	-4.06		15.6736	-6.22
	15.7487	-0.32713		15.9234	-1.06		15.8866	-2.31		15.7021	-4.05		15.7157	-6.22
	15.7689	-0.32626		15.9435	-1.06		15.9068	-2.31		15.7222	-4.04		15.7358	-6.18
	15.7891	-0.32554		15.9856	-1.05		15.9296	-2.32		15.7424	-3.94		15.756	-6.1
	15.812	-0.32578		16.0058	-1.06		15.9497	-2.3		15.7844	-3.34		15.7761	-5.76
	15.8322	-0.32399		16.0259	-1.06		15.9918	-2.18		15.8046	-3.05		15.7963	-5.3
	15.8743	-0.32303		16.0509	-1.06		16.012	-2.03		15.8247	-2.77		15.8383	-4.35
	15.8946	-0.32691		16.0711	-1.05		16.0341	-1.83		15.8449	-2.52		15.8585	-3.95
	15.9148	-0.32599		16.1132	-0.97422		16.0543	-1.67		15.865	-2.29		15.8787	-3.58
	15.935	-0.32566		16.1333	-0.90013		16.0744	-1.52		15.9071	-1.9		15.8988	-3.26
	15.9553	-0.32666		16.1557	-0.81671		16.1165	-1.25		15.9272	-1.75		15.9189	-2.96
	15.9974	-0.32828		16.1759	-0.74819		16.1367	-1.15		15.9474	-1.61		15.961	-2.43
	16.0175	-0.32575		16.196	-0.67739		16.1568	-1.05		15.9675	-1.49		15.9812	-2.21
	16.0376	-0.32328		16.2381	-0.56447		16.177	-0.96421		15.9877	-1.38		16.0013	-2.02
	16.0577	-0.32155		16.2583	-0.51473		16.1971	-0.8866		16.0298	-1.2		16.0214	-1.85
	16.0779	-0.32099		16.2784	-0.47708		16.2392	-0.75342		16.0499	-1.13		16.0415	-1.7
	16.12	-0.31718		16.2986	-0.44439		16.2594	-0.69776		16.07	-1.06		16.0836	-1.43
	16.1401	-0.31989		16.3187	-0.40856		16.2795	-0.65044		16.0902	-0.99781		16.1038	-1.33
	16.1604	-0.32055		16.3608	-0.35567		16.3028	-0.59707		16.1103	-0.94453		16.1272	-1.23
	16.1806	-0.31845		16.381	-0.33693		16.323	-0.56232		16.1524	-0.85147		16.1473	-1.15
	16.2008	-0.32		16.4012	-0.31813		16.3651	-0.48995		16.1725	-0.81258		16.1674	-1.09
	16.243	-0.31948		16.4247	-0.29645		16.3853	-0.46426		16.1927	-0.77937		16.2095	-0.97776
	16.2649	-0.32034		16.4448	-0.28385		16.4118	-0.43232		16.2128	-0.74631		16.2296	-0.93541
	16.2851	-0.31862		16.4869	-0.25221		16.432	-0.41434		16.233	-0.71697		16.2498	-0.89849
	16.3054	-0.31951		16.5072	-0.24182		16.4521	-0.39401		16.2751	-0.66312		16.27	-0.86655
	16.3256	-0.32062		16.5337	-0.22695		16.4942	-0.3639		16.2952	-0.64422		16.2901	-0.83741
	16.3712	-0.31254		16.5538	-0.21976		16.5144	-0.34989		16.3153	-0.62573		16.3322	-0.79792
	16.3914	-0.30891		16.574	-0.20751		16.5345	-0.34082		16.3355	-0.60707		16.3523	-0.77869
	16.4117	-0.29119		16.6161	-0.1949		16.5547	-0.33081		16.3556	-0.59349		16.3725	-0.76508
	16.4371	-0.2603		16.6362	-0.18737		16.5748	-0.32216		16.3977	-0.55723		16.3926	-0.74557
	16.4573	-0.23448		16.6564	-0.18268		16.6169	-0.30316		16.4179	-0.54762		16.4128	-0.73139
	16.4994	-0.19515		16.6765	-0.17974		16.6371	-0.29801		16.438	-0.53474		16.4549	-0.70844
	16.5196	-0.17891		16.6967	-0.17174		16.6572	-0.2915		16.4581	-0.52542		16.475	-0.701
	16.5399	-0.16458		16.7388	-0.15904		16.6807	-0.28558		16.4783	-0.51743		16.4952	-0.69071
	16.5601	-0.14577		16.7589	-0.15894		16.7009	-0.28206		16.5204	-0.4983		16.5153	-0.68372
	16.5803	-0.13723		16.7791	-0.15038		16.743	-0.27163		16.5405	-0.48946		16.5354	-0.67813
	16.6224	-0.1121		16.7992	-0.14594		16.7632	-0.26898		16.5606	-0.48531		16.5775	-0.66359
	16.6426	-0.10736		16.8194	-0.14195		16.7859	-0.27084		16.5808	-0.48279		16.5976	-0.65984
	16.6628	-0.0972		16.8615	-0.13489		16.8061	-0.26919		16.6009	-0.47469		16.6178	-0.65287
	16.683	-0.0893		16.8817	-0.13534		16.8263	-0.26473		16.643	-0.46182		16.6379	-0.65083
	16.7033	-0.0822		16.9066	-0.12932		16.8683	-0.26061		16.6631	-0.45521		16.6581	-0.64455
	16.7454	-0.075		16.9268	-0.13365		16.8885	-0.25503		16.6833	-0.45552		16.7002	-0.63606
	16.7657	-0.0704		16.9469	-0.12788		16.9086	-0.2564		16.7034	-0.44925		16.7203	-0.63018
	16.7859	-0.0656		16.989	-0.12553		16.9288	-0.25578		16.7235	-0.44711		16.7405	-0.62586
	16.8061	-0.0619		17.0091	-0.12161		16.9489	-0.25154		16.7656	-0.4549		16.7606	-0.61962
	16.8321	-0.0564		17.0293	-0.1231		16.991	-0.26222		16.7858	-0.44114		16.7808	-0.63027
	16.8742	-0.052		17.0494	-0.11976		17.0112	-0.2608		16.8059	-0.44027		16.8228	-0.61339
	16.8974	-0.0501		17.0696	-0.11749		17.0346	-0.25442		16.826	-0.44036		16.843	-0.61473
	16.9176	-0.0479		17.1117	-0.13261		17.0548	-0.26435		16.8462	-0.43774		16.8631	-0.60837
	16.9378	-0.0459		17.1319	-0.1244		17.075	-0.26337		16.8883	-0.43139		16.8832	-0.60434
	16.958	-0.0449		17.152	-0.12237		17.117	-0.25734		16.9085	-0.42661		16.9034	-0.60034
	17.0001	-0.0432		17.177	-0.12741		17.1372	-0.25651		16.9286	-0.42565		16.9455	-0.59025
	17.0203	-0.0397		17.1971	-0.12553		17.161	-0.25478		16.9488	-0.41968		16.9656	-0.58633
	17.0405	-0.0347		17.2392	-0.12456		17.1811	-0.25382		16.9689	-0.4198		16.9857	-0.58295
	17.0608	-0.0341		17.2594	-0.12395		17.2013	-0.25222		17.011	-0.41365		17.0059	-0.57853
	17.081	-0.0323		17.2808	-0.12299		17.2434	-0.24676		17.0311	-0.41258		17.0261	-0.57609
	17.1231	-0.031		17.301	-0.12238		17.2635	-0.24311		17.0513	-0.40917		17.0682	-0.56561
	17.1434	-0.0318		17.3211	-0.12022		17.2837	-0.24173		17.0714	-0.40736		17.0884	-0.56449
	17.1635	-0.0303		17.3632	-0.11965		17.3038	-0.24122		17.0916	-0.40023		17.1085	-0.56065
	17.1837	-0.0273		17.3833	-0.11853		17.324	-0.2372		17.1336	-0.39392		17.1286	-0.55964
	17.204	-0.0276		17.4035	-0.11816		17.3661	-0.23304		17.1538	-0.39363		17.1488	-0.55555
	17.2503	-0.0258		17.4236	-0.11538		17.3863	-0.23203		17.174	-0.38841		17.1909	-0.54789
	17.2704	-0.0286		17.4439	-0.11659		17.4064	-0.2302		17.1941	-0.3894		17.211	-0.54687
	17.2907	-0.026		17.486	-0.11266		17.4266	-0.22706		17.2142	-0.38386		17.2311	-0.54249
	17.3144	-0.0255		17.5061	-0.11297		17.4467	-0.22765		17.2563	-0.37722		17.2512	-0.54056
	17.3346	-0.0255		17.5263	-0.11384		17.4888	-0.22481		17.2765	-0.37689		17.2714	-0.53809
	17.3807	-0.0288		17.5487	-0.10848		17.509	-0.22317		17.2966	-0.37324		17.3135	-0.53064
	17.4008	-0.0382		17.5689	-0.11055		17.5305	-0.22131		17.3168	-0.36991		17.3336	-0.53103
	17.4211	-0.0329		17.611	-0.10852		17.5506	-0.2214		17.3369	-0.36755		17.3538	-0.52751
	17.4413	-0.0269		17.6311	-0.1081		17.5708	-0.22273		17.379	-0.36265		17.3739	-0.52492
	17.4616	-0.0381		17.6527	-0.10591		17.6129	-0.21598		17.3991	-0.35967		17.394	-0.52165
	17.5037	-0.0366		17.6728	-0.10952		17.633	-0.21641		17.4193	-0.35896		17.4361	-0.51666
	17.5238	-0.0332		17.693	-0.10918		17.6559	-0.21735		17.4394	-0.35322		17.4563	-0.51193
	17.544	-0.0347		17.7351	-0.10443		17.676	-0.2141		17.4596	-0.35119		17.4764	-0.5086
	17.5641	-0.0341		17.7552	-0.10506		17.6962	-0.21216		17.5017	-0.34697		17.4965	-0.50636
	17.5843	-0.0336		17.7754	-0.10218		17.7383	-0.20902		17.5218	-0.34395		17.5166	-0.50237
	17.6264	-0.0316		17.7955	-0.10178		17.7584	-0.2048		17.5419	-0.34018		17.5587	-0.49616
	17.6466	-0.0343		17.8157	-0.10136		17.7786	-0.20512		17.5621	-0.33654		17.5789	-0.49269
	17.6669	-0.0339		17.8578	-0.10084		17.8011	-0.20585		17.5823	-0.33633		17.599	-0.49178
	17.6927	-0.0322		17.8779	-0.10064		17.8213	-0.20376		17.6244	-0.33175		17.6192	-0.48581
	17.7129	-0.0314		17.8981	-0.0982		17.8634	-0.19878		17.6445	-0.328		17.6393	-0.48271
	17.755	-0.0313		17.9227	-0.0975		17.8835	-0.19895		17.6646	-0.32461		17.6814	-0.47452
	17.7753	-0.0328		17.9429	-0.0981		17.9052	-0.19682		17.6848	-0.3249		17.7015	-0.47338
	17.7955	-0.0324		17.985	-0.0968		17.9253	-0.19614		17.7049	-0.32146		17.7217	-0.46958
	17.8157	-0.0339		18.0052	-0.0968		17.9455	-0.19556		17.747	-0.31569		17.7419	-0.46719
	17.836	-0.0342		18.0268	-0.0965		17.9876	-0.19157		17.7671	-0.31039		17.762	-0.46462
	17.8781	-0.0357		18.047	-0.094		18.0077	-0.18985		17.7873	-0.30915		17.8041	-0.45653
	17.8983	-0.0362		18.0671	-0.0939		18.0279	-0.18803		17.8074	-0.307		17.8242	-0.45364
	17.9271	-0.0357		18.1092	-0.091		18.048	-0.18747		17.8276	-0.30507		17.8444	-0.449
	17.9473	-0.0367		18.1294	-0.0918		18.0682	-0.1869		17.8697	-0.30109		17.8645	-0.44787
	17.9675	-0.034		18.1495	-0.0887		18.1103	-0.18541		17.8899	-0.29395		17.8847	-0.44337
	18.0096	-0.0355		18.1697	-0.0908		18.1304	-0.18289		17.91	-0.29475		17.9267	-0.4386
	18.0298	-0.034		18.1898	-0.0912		18.1506	-0.18126		17.9301	-0.29185		17.9469	-0.43536
	18.0499	-0.0315		18.2319	-0.0888		18.1733	-0.17973		17.9503	-0.28978		17.9698	-0.43142
	18.0701	-0.0307		18.2521	-0.0895		18.1934	-0.18219		17.9924	-0.28344		17.99	-0.42703
	18.0903	-0.029		18.2723	-0.0883		18.2355	-0.17703		18.0125	-0.28464		18.0101	-0.4232
	18.1324	-0.027		18.295	-0.092		18.2557	-0.17713		18.0327	-0.26898		18.0522	-0.4192
	18.1526	-0.0267		18.3151	-0.0887		18.2817	-0.16452		18.0528	-0.26843		18.0723	-0.40353
	18.1728	-0.0258		18.3572	-0.0829		18.3019	-0.1634		18.0729	-0.27098		18.0925	-0.40172
	18.1929	-0.0256		18.3775	-0.0894		18.3221	-0.16276		18.115	-0.26806		18.1126	-0.40231
	18.2132	-0.0245		18.4033	-0.0857		18.3642	-0.16369		18.1352	-0.26468		18.1327	-0.39517
	18.2553	-0.0238		18.4235	-0.0797		18.3843	-0.15642		18.1553	-0.26411		18.1748	-0.39594
	18.2755	-0.024		18.4436	-0.0798		18.4045	-0.16168		18.1754	-0.2685		18.195	-0.39329
	18.2964	-0.0231		18.4857	-0.0757		18.4246	-0.16489		18.1956	-0.26141		18.2151	-0.39868
	18.3166	-0.0249		18.5058	-0.0787		18.4448	-0.15776		18.2377	-0.26213		18.2353	-0.39028
	18.3368	-0.0258		18.526	-0.0776		18.4869	-0.15606		18.2578	-0.25284		18.2554	-0.38641
	18.3789	-0.0253		18.5461	-0.0779		18.507	-0.14913		18.2779	-0.25317		18.2975	-0.38057
	18.3992	-0.0257		18.5663	-0.0825		18.5272	-0.15527		18.298	-0.25084		18.3176	-0.3772
	18.4194	-0.0275		18.6084	-0.0786		18.5499	-0.1507		18.3182	-0.24906		18.3378	-0.37807
	18.4397	-0.0282		18.6285	-0.0747		18.5702	-0.15244		18.3603	-0.25215		18.3579	-0.37258
	18.4598	-0.0271		18.6487	-0.0712		18.6122	-0.14654		18.3804	-0.25179		18.3781	-0.37496
	18.5019	-0.0255		18.6715	-0.0768		18.6324	-0.15394		18.4006	-0.25421		18.4202	-0.37661
	18.5221	-0.0258		18.6917	-0.071		18.6543	-0.15631		18.4207	-0.25078		18.4403	-0.37749
	18.5423	-0.0259		18.7338	-0.0739		18.6745	-0.15908		18.4409	-0.25512		18.4604	-0.37615
	18.5625	-0.0266		18.754	-0.0701		18.6947	-0.15865		18.4829	-0.24906		18.4806	-0.3779
	18.5827	-0.0246		18.778	-0.078		18.7368	-0.15137		18.5031	-0.25094		18.5007	-0.37119
	18.6248	-0.0251		18.7982	-0.0735		18.7569	-0.14627		18.5233	-0.24515		18.5428	-0.37156
	18.6449	-0.0211		18.8183	-0.0773		18.7771	-0.14617		18.5434	-0.24711		18.563	-0.36725
	18.6651	-0.0269		18.8604	-0.0697		18.7972	-0.15055		18.5635	-0.24576		18.5831	-0.36617
	18.6852	-0.027		18.8805	-0.073		18.8174	-0.1479		18.6056	-0.24918		18.6032	-0.36524
	18.7054	-0.0152		18.9007	-0.0691		18.8595	-0.1496		18.6257	-0.24896		18.6234	-0.3663
	18.7475	-0.0211		18.9208	-0.0701		18.8796	-0.15199		18.6459	-0.25432		18.6655	-0.36693
	18.7677	-0.0144		18.941	-0.0742		18.9027	-0.15989		18.666	-0.25674		18.6856	-0.37339
	18.7878	-0.013		18.9831	-0.0745		18.9229	-0.15863		18.6862	-0.25589		18.7058	-0.37614
	18.808	-0.0178		19.0032	-0.0721		18.943	-0.16569		18.7283	-0.25731		18.7259	-0.37213
	18.8281	-0.0185		19.0234	-0.073		18.9851	-0.16519		18.7484	-0.26305		18.746	-0.37962
	18.8702	-0.0246		19.0464	-0.0824		19.0053	-0.17431		18.7702	-0.27652		18.7881	-0.37794
	18.8903	-0.018		19.0665	-0.0763		19.0274	-0.17664		18.7903	-0.27391		18.8083	-0.38718
	18.9105	-0.023		19.1086	-0.0835		19.0476	-0.18559		18.8104	-0.28672		18.8284	-0.38892
	18.9306	-0.0145		19.1288	-0.0816		19.0677	-0.19873		18.8526	-0.32238		18.8485	-0.4026
	18.9508	-0.0133		19.1509	-0.0875		19.1098	-0.22859		18.8727	-0.35145		18.8686	-0.41652
	18.9929	-0.016		19.1711	-0.0875		19.1299	-0.25075		18.8928	-0.38794		18.9107	-0.48547
	19.013	-0.0159		19.1912	-0.0938		19.1501	-0.27804		18.913	-0.43545		18.9309	-0.53158
	19.0332	-0.0143		19.2333	-0.10462		19.1702	-0.31673		18.9331	-0.49141		18.951	-0.60458
	19.0534	-0.0143		19.2535	-0.11578		19.1905	-0.35023		18.9752	-0.65517		18.9712	-0.69197
	19.0736	-0.0222		19.2736	-0.12664		19.2325	-0.46257		18.9953	-0.75724		18.9913	-0.78493
	19.1156	-0.0225		19.2937	-0.13958		19.2527	-0.53286		19.0155	-0.88617		19.0334	-1.07
	19.1358	-0.0229		19.314	-0.16049		19.2728	-0.63289		19.0356	-1.06		19.0536	-1.25
	19.156	-0.013		19.3561	-0.20188		19.298	-0.77898		19.0558	-1.28		19.0737	-1.5
	19.1761	-0.0174		19.3762	-0.23335		19.3181	-0.95142		19.0979	-1.97		19.0938	-1.82
	19.1962	-0.0152		19.3964	-0.26535		19.3602	-1.34		19.118	-2.28		19.1139	-2.25
	19.2383	-0.0164		19.4196	-0.31921		19.3804	-1.49		19.1381	-2.55		19.156	-3.39
	19.2585	-0.0157		19.4398	-0.37953		19.4027	-1.63		19.1583	-2.77		19.1762	-3.84
	19.2786	-0.0174		19.4819	-0.55595		19.4229	-1.73		19.1784	-2.96		19.1994	-4.28
	19.2988	-0.0161		19.5021	-0.63504		19.443	-1.81		19.2205	-3.27		19.2195	-4.59
	19.319	-0.0159		19.5245	-0.704		19.4851	-1.96		19.2406	-3.38		19.2396	-4.85
	19.3611	-0.0213		19.5447	-0.75375		19.5053	-2.02		19.2608	-3.48		19.2817	-5.27
	19.3812	-0.024		19.5648	-0.79683		19.5285	-2.07		19.2809	-3.57		19.3019	-5.42
	19.4014	-0.0274		19.6069	-0.87181		19.5486	-2.12		19.3011	-3.65		19.322	-5.54
	19.4215	-0.0212		19.6271	-0.90055		19.5688	-2.15		19.3432	-3.77		19.3422	-5.65
	19.4417	-0.026		19.6472	-0.92831		19.6109	-2.2		19.3633	-3.82		19.3623	-5.74
	19.4838	-0.0254		19.6674	-0.95081		19.631	-2.22		19.3835	-3.86		19.4044	-5.88
	19.504	-0.0289		19.6875	-0.97432		19.6512	-2.24		19.4036	-3.89		19.4245	-5.93
	19.5241	-0.0289		19.7296	-1		19.6714	-2.26		19.4238	-3.92		19.4447	-5.97
	19.5443	-0.031		19.7498	-1.01		19.6915	-2.27		19.4658	-3.96		19.4648	-6.01
	19.5644	-0.0376		19.7699	-1.02		19.7336	-2.29		19.486	-3.98		19.485	-6.04
	19.6065	-0.0492		19.7955	-1.03		19.7537	-2.29		19.5061	-3.99		19.527	-6.09
	19.6267	-0.0506		19.8156	-1.03		19.7763	-2.3		19.5262	-4		19.5472	-6.11
	19.6468	-0.0614		19.8577	-1.04		19.7965	-2.3		19.5464	-4.01		19.5674	-6.12
	19.667	-0.0739		19.8779	-1.05		19.8166	-2.3		19.5885	-4.02		19.5875	-6.13
	19.6871	-0.081		19.9005	-1.05		19.8587	-2.31		19.6086	-4.03		19.6076	-6.14
	19.7292	-0.11272		19.9207	-1.05		19.8788	-2.31		19.6287	-4.03		19.6497	-6.16
	19.7493	-0.13569		19.9408	-1.05		19.899	-2.31		19.6488	-4.03		19.6698	-6.16
	19.7695	-0.16734		19.9829	-1.05		19.9192	-2.31		19.669	-4.03		19.69	-6.16
	19.7896	-0.18957		20.0031	-1.05		19.9393	-2.31		19.7111	-4.03		19.7101	-6.16
	19.8098	-0.20747		20.0232	-1.05		19.9814	-2.31		19.7312	-4.03		19.7303	-6.16
	19.8519	-0.23393		20.0434	-1.05		20.0016	-2.31		19.7513	-4.03		19.7724	-6.16
	19.8721	-0.24804		20.0635	-1.05		20.0217	-2.31		19.7715	-4.03		19.7925	-6.16
	19.8922	-0.25705		20.1056	-1.05		20.0453	-2.31		19.7916	-4.04		19.8127	-6.16
	19.9124	-0.26845		20.1258	-1.05		20.0655	-2.31		19.8337	-4.03		19.8328	-6.16
	19.9326	-0.27751		20.1459	-1.05		20.1076	-2.3		19.8539	-4.03		19.8529	-6.16
	19.9747	-0.29191		20.1697	-1.05		20.1278	-2.3		19.874	-4.02		19.895	-6.15
	19.9948	-0.29598		20.1898	-1.05		20.1548	-2.3		19.8941	-4.01		19.9152	-6.14
	20.015	-0.30314		20.2319	-1.05		20.175	-2.3		19.9142	-4.01		19.9353	-6.14
	20.0351	-0.30524		20.2522	-1.05		20.1952	-2.3		19.9564	-4.01		19.9554	-6.14
	20.0553	-0.30955		20.279	-1.05		20.2373	-2.3		19.9766	-4.01		19.9756	-6.14
	20.0973	-0.31622		20.2991	-1.05		20.2574	-2.3		19.9967	-4.01		20.0177	-6.13
	20.1175	-0.31642		20.3193	-1.05		20.2776	-2.3		20.0169	-4		20.0378	-6.12
	20.1377	-0.31763		20.3614	-1.05		20.2977	-2.3		20.037	-4		20.0579	-6.12
	20.1578	-0.32169		20.3815	-1.05		20.3179	-2.3		20.0791	-3.99		20.0781	-6.11
	20.1779	-0.32178		20.4017	-1.04		20.36	-2.29		20.0992	-3.99		20.0983	-6.12
	20.22	-0.32401		20.4218	-1.05		20.3802	-2.29		20.1194	-3.99		20.1404	-6.1
	20.2402	-0.32662		20.442	-1.05		20.4003	-2.29		20.1395	-3.98		20.1605	-6.1
	20.2604	-0.32651		20.4841	-1.05		20.4205	-2.29		20.1596	-3.98		20.1806	-6.1
	20.2805	-0.32668		20.5043	-1.05		20.4406	-2.29		20.2017	-3.98		20.2008	-6.09
	20.3007	-0.32894		20.5244	-1.05		20.4827	-2.28		20.2219	-3.98		20.2209	-6.09
	20.3428	-0.32847		20.5446	-1.04		20.5029	-2.28		20.242	-3.98		20.263	-6.08
	20.3629	-0.32882		20.5647	-1.05		20.5257	-2.29		20.2622	-3.97		20.2831	-6.08
	20.3831	-0.3301		20.6068	-1.04		20.5459	-2.28		20.2823	-3.97		20.3033	-6.07
	20.4032	-0.32877		20.627	-1.04		20.5661	-2.27		20.3244	-3.9		20.3234	-6.07
	20.4234	-0.33031		20.652	-1.04		20.6082	-2.03		20.3445	-3.66		20.3435	-6.05
	20.4655	-0.33108		20.6721	-1.04		20.6283	-1.86		20.3647	-3.36		20.3856	-5.44
	20.4856	-0.32833		20.6923	-1.03		20.6485	-1.7		20.3849	-3.07		20.4058	-4.97
	20.5058	-0.32881		20.7344	-0.94385		20.6686	-1.55		20.405	-2.79		20.4259	-4.52
	20.5259	-0.32755		20.7545	-0.8672		20.6888	-1.41		20.4471	-2.28		20.446	-4.12
	20.5461	-0.32815		20.7747	-0.78922		20.7309	-1.17		20.4672	-2.08		20.4662	-3.74
	20.5882	-0.32831		20.7948	-0.72376		20.751	-1.07		20.4874	-1.91		20.5083	-3.09
	20.6084	-0.32702		20.815	-0.6588		20.7745	-0.97161		20.5075	-1.75		20.5284	-2.83
	20.6285	-0.32737		20.8571	-0.54526		20.7947	-0.8936		20.5276	-1.61		20.5485	-2.6
	20.6487	-0.32367		20.8773	-0.49987		20.8149	-0.83099		20.5697	-1.37		20.5687	-2.4
	20.6688	-0.32521		20.8975	-0.46443		20.857	-0.71607		20.5899	-1.27		20.5888	-2.22
	20.7109	-0.32514		20.9176	-0.42745		20.8772	-0.67412		20.61	-1.19		20.6309	-1.91
	20.7311	-0.32551		20.9378	-0.39472		20.9004	-0.62617		20.6302	-1.12		20.6511	-1.79
	20.7512	-0.32564		20.9799	-0.34165		20.9205	-0.59368		20.6503	-1.05		20.6712	-1.68
	20.7714	-0.32537		21.0001	-0.323		20.9407	-0.56063		20.6924	-0.93532		20.6913	-1.57
	20.7915	-0.32301		21.0245	-0.30214		20.9828	-0.50396		20.7125	-0.88758		20.7115	-1.49
	20.8336	-0.32435		21.0447	-0.28293		21.0029	-0.48074		20.7326	-0.84712		20.7536	-1.33
	20.8538	-0.32338		21.0649	-0.27196		21.0231	-0.4591		20.7528	-0.80443		20.7737	-1.26
	20.874	-0.32346		21.107	-0.24636		21.0432	-0.44353		20.7729	-0.77108		20.7939	-1.2
	20.8941	-0.32417		21.1271	-0.2344		21.0635	-0.42631		20.815	-0.7067		20.814	-1.16
	20.9142	-0.32436		21.1473	-0.22296		21.1056	-0.3983		20.8352	-0.67819		20.8341	-1.1
	20.9563	-0.31351		21.1674	-0.21602		21.1257	-0.38486		20.8553	-0.65492		20.8762	-1.02
	20.9765	-0.31237		21.1876	-0.2078		21.1459	-0.37812		20.8754	-0.6328		20.8964	-0.98705
	20.9966	-0.30402		21.2297	-0.19581		21.1708	-0.36347		20.8956	-0.61342		20.9165	-0.96067
	21.0168	-0.28505		21.2499	-0.19		21.1909	-0.35799		20.9377	-0.57838		20.9367	-0.93689
	21.0369	-0.25912		21.27	-0.18702		21.233	-0.33711		20.9579	-0.5626		20.9568	-0.90844
	21.079	-0.21487		21.2902	-0.1817		21.2532	-0.33097		20.978	-0.54694		20.9989	-0.86598
	21.0992	-0.19557		21.3103	-0.17563		21.2751	-0.32348		20.9981	-0.53564		21.0191	-0.85009
	21.1193	-0.17937		21.3524	-0.16593		21.2952	-0.31709		21.0183	-0.52132		21.0422	-0.83362
	21.1395	-0.163		21.3726	-0.16336		21.3154	-0.31332		21.0603	-0.5017		21.0624	-0.81783
	21.1597	-0.14924		21.3947	-0.15865		21.3575	-0.30535		21.0805	-0.49205		21.0825	-0.80642
	21.2018	-0.12643		21.4148	-0.15375		21.3776	-0.29835		21.1006	-0.48393		21.1246	-0.7828
	21.2219	-0.11988		21.435	-0.15312		21.4006	-0.2987		21.1207	-0.47612		21.1447	-0.77227
	21.2421	-0.11185		21.477	-0.14632		21.4208	-0.29371		21.1409	-0.46992		21.1649	-0.7618
	21.2622	-0.10358		21.4972	-0.14726		21.441	-0.2881		21.183	-0.45623		21.185	-0.75495
	21.2824	-0.1		21.5174	-0.14335		21.483	-0.27982		21.2031	-0.4516		21.2052	-0.74431
	21.3244	-0.086		21.5375	-0.14424		21.5032	-0.27443		21.2232	-0.44539		21.2473	-0.72568
	21.3446	-0.0821		21.5577	-0.14162		21.5233	-0.27499		21.2434	-0.43661		21.2674	-0.7138
	21.3648	-0.0742		21.5998	-0.13775		21.5435	-0.27241		21.2635	-0.43453		21.2875	-0.70532
	21.3849	-0.071		21.6199	-0.13333		21.5636	-0.27258		21.3056	-0.42747		21.3077	-0.7013
	21.4051	-0.0673		21.6401	-0.13416		21.6057	-0.27958		21.3257	-0.42421		21.3279	-0.69471
	21.4472	-0.0601		21.6653	-0.13085		21.6259	-0.26632		21.3459	-0.43529		21.3699	-0.69329
	21.4673	-0.0529		21.6854	-0.1284		21.6482	-0.27337		21.366	-0.41902		21.3901	-0.69033
	21.4875	-0.0512		21.7275	-0.14083		21.6683	-0.27352		21.3861	-0.41865		21.4102	-0.67439
	21.5076	-0.0505		21.7477	-0.13115		21.6885	-0.27148		21.4282	-0.41776		21.4304	-0.67697
	21.5278	-0.048		21.7701	-0.13093		21.7306	-0.26449		21.4484	-0.41411		21.4505	-0.67799
	21.5699	-0.0456		21.7902	-0.13772		21.7507	-0.26301		21.4685	-0.40898		21.4926	-0.66557
	21.59	-0.0433		21.8103	-0.13549		21.7709	-0.25951		21.4886	-0.40735		21.5127	-0.65893
	21.6102	-0.0449		21.8524	-0.12979		21.791	-0.25847		21.5088	-0.40616		21.5328	-0.65305
	21.6303	-0.0404		21.8726	-0.1298		21.8112	-0.25762		21.5509	-0.40149		21.553	-0.64964
	21.6505	-0.0396		21.8928	-0.12949		21.8533	-0.25601		21.571	-0.39758		21.5731	-0.6449
	21.6926	-0.035		21.9129	-0.12758		21.8734	-0.25457		21.5912	-0.39544		21.6152	-0.63085
	21.7127	-0.0364		21.9331	-0.126		21.8936	-0.25513		21.6113	-0.3926		21.6354	-0.62581
	21.7329	-0.0326		21.9752	-0.12481		21.9167	-0.25135		21.6315	-0.38955		21.6555	-0.62258
	21.753	-0.0311		21.9953	-0.12423		21.9368	-0.25209		21.6735	-0.3853		21.6757	-0.61695
	21.7732	-0.0338		22.0155	-0.12387		21.9789	-0.24666		21.6937	-0.38442		21.6958	-0.61395
	21.8153	-0.0346		22.0388	-0.12179		21.9992	-0.24941		21.7139	-0.37856		21.7379	-0.60579
	21.8354	-0.0336		22.0589	-0.12157		22.0257	-0.24331		21.734	-0.37511		21.758	-0.60173
	21.8556	-0.0312		22.101	-0.12103		22.0459	-0.23916		21.7541	-0.37462		21.7781	-0.59655
	21.8757	-0.0334		22.1212	-0.11725		22.0661	-0.23867		21.7962	-0.37143		21.7982	-0.59063
	21.8959	-0.0284		22.1476	-0.11478		22.1082	-0.23372		21.8164	-0.36797		21.8184	-0.58485
	21.938	-0.0286		22.1678	-0.11687		22.1283	-0.23236		21.8386	-0.36494		21.8605	-0.57805
	21.9581	-0.0249		22.1879	-0.11261		22.1485	-0.23042		21.8588	-0.3643		21.8806	-0.57401
	21.9783	-0.0297		22.23	-0.11228		22.1686	-0.22852		21.8789	-0.36508		21.9007	-0.56981
	21.9984	-0.0342		22.2501	-0.11267		22.1888	-0.22536		21.921	-0.35906		21.9209	-0.56324
	22.0186	-0.0333		22.2703	-0.11015		22.2309	-0.22387		21.9411	-0.35677		21.941	-0.56059
	22.0606	-0.0356		22.2904	-0.11388		22.251	-0.22221		21.9613	-0.35581		21.9831	-0.54993
	22.0809	-0.0346		22.3106	-0.11092		22.2711	-0.22068		21.9814	-0.35086		22.0033	-0.5443
	22.1011	-0.0339		22.3527	-0.10777		22.2913	-0.22561		22.0016	-0.34938		22.0234	-0.53869
	22.1213	-0.0335		22.3729	-0.10732		22.3115	-0.22214		22.0436	-0.343		22.0435	-0.53952
	22.1414	-0.0341		22.393	-0.10863		22.3536	-0.21801		22.0638	-0.34093		22.0637	-0.53207
	22.1835	-0.0343		22.4132	-0.10537		22.3737	-0.21689		22.0839	-0.33994		22.1058	-0.52799
	22.2037	-0.0329		22.4333	-0.10648		22.3961	-0.21161		22.1041	-0.33909		22.1259	-0.52578
	22.2238	-0.0319		22.4754	-0.1045		22.4163	-0.21188		22.1242	-0.33713		22.1461	-0.52261
	22.244	-0.033		22.4956	-0.10254		22.4365	-0.21069		22.1663	-0.3285		22.1662	-0.51867
	22.2642	-0.0327		22.5202	-0.10388		22.4786	-0.20503		22.1864	-0.32578		22.1863	-0.51478
	22.3062	-0.0311		22.5404	-0.10157		22.4987	-0.20546		22.2066	-0.32303		22.2284	-0.50798
	22.3264	-0.0324		22.5605	-0.10042		22.5189	-0.20328		22.2267	-0.3194		22.2486	-0.50567
	22.3466	-0.032		22.6026	-0.0973		22.539	-0.20235		22.2469	-0.31849		22.2688	-0.50167
	22.3667	-0.0293		22.6227	-0.0979		22.5592	-0.19976		22.289	-0.31433		22.2889	-0.49916
	22.387	-0.0303		22.6429	-0.0968		22.6013	-0.19966		22.3091	-0.31044		22.309	-0.49293
	22.4291	-0.0286		22.663	-0.0964		22.6215	-0.19395		22.3292	-0.31133		22.3511	-0.48643
	22.4493	-0.03		22.6832	-0.0938		22.6446	-0.19285		22.3494	-0.30838		22.3712	-0.48357
	22.4694	-0.0292		22.7253	-0.0934		22.6649	-0.18998		22.3695	-0.30457		22.3914	-0.48109
	22.4896	-0.0295		22.7455	-0.0931		22.685	-0.18726		22.4116	-0.29682		22.4115	-0.47576
	22.5097	-0.0288		22.7657	-0.0902		22.7271	-0.18879		22.4318	-0.29385		22.4317	-0.47168
	22.5518	-0.0303		22.7858	-0.0888		22.7473	-0.18812		22.4519	-0.29385		22.4738	-0.46164
	22.5719	-0.0293		22.806	-0.087		22.7701	-0.18519		22.472	-0.29154		22.4939	-0.46069
	22.5921	-0.0277		22.8481	-0.0872		22.7903	-0.18237		22.4922	-0.29014		22.5141	-0.45495
	22.6122	-0.0285		22.8682	-0.0857		22.8104	-0.18283		22.5343	-0.28405		22.5342	-0.45232
	22.6324	-0.028		22.891	-0.0862		22.8525	-0.18052		22.5544	-0.28312		22.5543	-0.44783
	22.6745	-0.0271		22.9112	-0.084		22.8726	-0.16663		22.5746	-0.28173		22.5964	-0.43772
	22.6947	-0.0284		22.9313	-0.0854		22.8928	-0.16615		22.5947	-0.28159		22.6166	-0.4362
	22.7148	-0.0282		22.9734	-0.0838		22.9129	-0.1694		22.6148	-0.28059		22.6367	-0.43277
	22.735	-0.0291		22.9936	-0.0844		22.9332	-0.16578		22.6569	-0.26457		22.6569	-0.41904
	22.7552	-0.0288		23.0138	-0.076		22.9752	-0.16374		22.677	-0.26822		22.677	-0.41899
	22.7972	-0.0286		23.0339	-0.0782		22.9954	-0.1643		22.6972	-0.26126		22.7191	-0.40951
	22.8174	-0.0279		23.0541	-0.0824		23.0156	-0.16768		22.7173	-0.26339		22.7392	-0.41336
	22.8376	-0.0275		23.0962	-0.0738		23.0412	-0.15886		22.7374	-0.26519		22.7593	-0.40931
	22.8577	-0.0286		23.1164	-0.0799		23.0613	-0.16152		22.7795	-0.26751		22.7795	-0.41026
	22.8778	-0.0278		23.1365	-0.0764		23.1034	-0.15717		22.7997	-0.25581		22.7996	-0.41705
	22.92	-0.0259		23.1603	-0.0812		23.1236	-0.15557		22.8198	-0.25662		22.8418	-0.40322
	22.9401	-0.0279		23.1804	-0.0758		23.1464	-0.15571		22.84	-0.2573		22.8619	-0.40042
	22.9603	-0.0243		23.2225	-0.0773		23.1665	-0.15415		22.8601	-0.25056		22.882	-0.3905
	22.9804	-0.026		23.2427	-0.072		23.1866	-0.15271		22.9022	-0.24731		22.9022	-0.3941
	23.0005	-0.0279		23.2656	-0.0725		23.2287	-0.15905		22.9224	-0.24525		22.9223	-0.38875
	23.0426	-0.0259		23.2858	-0.0707		23.2489	-0.15496		22.9425	-0.24805		22.9644	-0.39172
	23.0628	-0.0256		23.3059	-0.0687		23.2722	-0.16183		22.9626	-0.24513		22.9846	-0.38616
	23.0829	-0.0247		23.348	-0.0698		23.2924	-0.16117		22.9828	-0.24864		23.0047	-0.38942
	23.1031	-0.025		23.3681	-0.0756		23.3126	-0.15761		23.0249	-0.2481		23.0248	-0.38626
	23.1232	-0.0254		23.3883	-0.075		23.3547	-0.15289		23.045	-0.25548		23.045	-0.38606
	23.1653	-0.0233		23.4084	-0.0761		23.3748	-0.15278		23.0674	-0.24652		23.0871	-0.3813
	23.1855	-0.0258		23.4286	-0.0786		23.395	-0.15804		23.0876	-0.24827		23.1072	-0.38201
	23.2056	-0.0234		23.4707	-0.0738		23.4151	-0.15477		23.1077	-0.25119		23.1273	-0.37876
	23.2258	-0.0224		23.4908	-0.0738		23.4353	-0.15942		23.1498	-0.24777		23.1475	-0.37288
	23.246	-0.022		23.511	-0.0713		23.4774	-0.16278		23.1699	-0.24739		23.1677	-0.37616
	23.288	-0.025		23.537	-0.0773		23.4975	-0.1721		23.1901	-0.24865		23.2098	-0.37406
	23.3083	-0.0164		23.5571	-0.0734		23.5205	-0.17121		23.2102	-0.25223		23.2299	-0.38218
	23.3285	-0.019		23.5992	-0.0785		23.5406	-0.1766		23.2303	-0.2551		23.2501	-0.37857
	23.3487	-0.0218		23.6194	-0.0761		23.5607	-0.17697		23.2724	-0.26394		23.2702	-0.38575
	23.3688	-0.0172		23.6424	-0.0829		23.6028	-0.1861		23.2926	-0.26445		23.2903	-0.38808
	23.4109	-0.0227		23.6625	-0.0798		23.623	-0.18676		23.3128	-0.27739		23.3324	-0.4013
	23.431	-0.0167		23.6827	-0.0827		23.6431	-0.19931		23.3329	-0.27511		23.3525	-0.3972
	23.4512	-0.0251		23.7248	-0.0844		23.6633	-0.21007		23.353	-0.28181		23.3727	-0.40591
	23.4713	-0.0192		23.7449	-0.0901		23.6835	-0.21895		23.3951	-0.30444		23.3928	-0.41435
	23.4915	-0.0182		23.7651	-0.0905		23.7255	-0.25712		23.4153	-0.32285		23.4129	-0.41991
	23.5336	-0.015		23.7852	-0.0917		23.7457	-0.28328		23.4354	-0.33998		23.455	-0.4466
	23.5537	-0.016		23.8054	-0.10073		23.7659	-0.32006		23.4556	-0.36357		23.4753	-0.47535
	23.5739	-0.0178		23.8475	-0.11321		23.7899	-0.35827		23.4757	-0.39668		23.4954	-0.51484
	23.5941	-0.0148		23.8677	-0.12219		23.81	-0.40899		23.5178	-0.47752		23.5155	-0.56259
	23.6143	-0.0178		23.8878	-0.13133		23.8521	-0.54473		23.5379	-0.53101		23.5357	-0.62913
	23.6564	-0.0167		23.908	-0.14997		23.8723	-0.64646		23.558	-0.58859		23.5778	-0.82124
	23.6766	-0.0219		23.9281	-0.16317		23.8998	-0.82738		23.5782	-0.67004		23.5979	-0.95324
	23.6967	-0.0176		23.9702	-0.22361		23.92	-1.01		23.5983	-0.76569		23.618	-1.11
	23.7169	-0.0216		23.9904	-0.25377		23.9402	-1.2		23.6404	-1.07		23.6382	-1.29
	23.737	-0.0202		24.0176	-0.31406		23.9823	-1.53		23.6606	-1.28		23.6583	-1.55
	23.7791	-0.0169		24.0378	-0.3681		24.0024	-1.64		23.6807	-1.58		23.7004	-2.4
	23.7992	-0.0114		24.0579	-0.44333		24.0226	-1.74		23.7009	-1.92		23.7205	-2.96
	23.8194	-0.0147		24.1	-0.62358		24.0427	-1.82		23.721	-2.25		23.7407	-3.44
	23.8395	-0.0174		24.1201	-0.68647		24.0629	-1.89		23.7631	-2.75		23.7608	-3.85
	23.8597	-0.0127		24.1403	-0.73741		24.105	-2.01		23.7832	-2.94		23.781	-4.2
	23.9018	-0.0141		24.1604	-0.77808		24.1251	-2.06		23.8034	-3.1		23.823	-4.77
	23.9219	-0.0168		24.1806	-0.82377		24.1453	-2.1		23.8235	-3.24		23.8432	-4.98
	23.9421	-0.0222		24.2227	-0.89599		24.1654	-2.13		23.8437	-3.35		23.8633	-5.16
	23.9623	-0.0208		24.2429	-0.92007		24.1856	-2.16		23.8858	-3.54		23.8835	-5.31
	23.9824	-0.023		24.263	-0.94433		24.2277	-2.21		23.9059	-3.61		23.9036	-5.44
	24.0245	-0.0183		24.2832	-0.96418		24.2479	-2.23		23.926	-3.67		23.9457	-5.65
	24.0447	-0.0246		24.3033	-0.97735		24.2712	-2.24		23.9462	-3.72		23.9658	-5.72
	24.0648	-0.0208		24.3454	-1		24.2915	-2.25		23.9664	-3.77		23.986	-5.79
	24.085	-0.0252		24.3656	-1.01		24.3116	-2.26		24.0085	-3.84		24.0062	-5.85
	24.1051	-0.0286		24.3912	-1.02		24.3537	-2.28		24.0286	-3.86		24.0263	-5.89
	24.1472	-0.0332		24.4113	-1.02		24.3738	-2.28		24.0487	-3.89		24.0684	-5.97
	24.1674	-0.034		24.4314	-1.03		24.394	-2.29		24.0689	-3.9		24.0885	-5.99
	24.1876	-0.0392		24.4735	-1.04		24.4141	-2.29		24.089	-3.92		24.112	-6.02
	24.2077	-0.0497		24.4937	-1.04		24.4343	-2.29		24.1311	-3.94		24.1321	-6.04
	24.2279	-0.0513		24.5138	-1.05		24.4764	-2.29		24.1512	-3.95		24.1523	-6.05
	24.27	-0.0753		24.534	-1.05		24.4966	-2.29		24.1714	-3.95		24.1944	-6.07
	24.2901	-0.0828		24.5541	-1.04		24.5168	-2.29		24.1915	-3.96		24.2145	-6.08
	24.3102	-0.0975		24.5962	-1.04		24.537	-2.29		24.2116	-3.96		24.2346	-6.08
	24.3304	-0.11669		24.6165	-1.04		24.5571	-2.29		24.2537	-3.97		24.2548	-6.09
	24.3505	-0.1411		24.6366	-1.04		24.5992	-2.29		24.2739	-3.97		24.2749	-6.09
	24.3926	-0.19775		24.6568	-1.04		24.6194	-2.29		24.294	-3.97		24.317	-6.08
	24.4128	-0.21448		24.6769	-1.04		24.6429	-2.29		24.3141	-3.96		24.3371	-6.09
	24.4329	-0.22774		24.719	-1.05		24.6631	-2.29		24.3343	-3.97		24.3573	-6.08
	24.4531	-0.23978		24.7392	-1.05		24.6832	-2.28		24.3763	-3.96		24.3774	-6.08
	24.4733	-0.25065		24.7628	-1.05		24.7253	-2.29		24.3965	-3.96		24.3976	-6.08
	24.5154	-0.26945		24.783	-1.05		24.7455	-2.28		24.4166	-3.96		24.4397	-6.08
	24.5356	-0.28097		24.8031	-1.05		24.7656	-2.28		24.4368	-3.96		24.4598	-6.07
	24.5558	-0.28977		24.8452	-1.05		24.7858	-2.28		24.4569	-3.96		24.4799	-6.07
	24.576	-0.29779		24.8654	-1.04		24.806	-2.28		24.499	-3.95		24.5001	-6.07
	24.5961	-0.30648		24.8855	-1.04		24.8481	-2.28		24.5191	-3.95		24.5202	-6.07
	24.6382	-0.31454		24.9057	-1.04		24.8682	-2.27		24.5393	-3.95		24.5623	-6.06
	24.6583	-0.31586		24.9259	-1.04		24.8884	-2.27		24.5594	-3.95		24.5825	-6.05
	24.6785	-0.31586		24.968	-1.04		24.9137	-2.27		24.5796	-3.94		24.6026	-6.05
	24.6987	-0.31829		24.9882	-1.04		24.9338	-2.27		24.6216	-3.94		24.6227	-6.1
	24.7188	-0.32045		25.0083	-1.05		24.9759	-2.27		24.6418	-3.94		24.6429	-6.07
	24.7609	-0.3205		25.0317	-1.05		24.9961	-2.27		24.662	-3.94		24.685	-6.04
	24.7811	-0.32173		25.0518	-1.04		25.0186	-2.27		24.6821	-3.94		24.7051	-6.04
	24.8012	-0.32216		25.0939	-1.04		25.0388	-2.26		24.7022	-3.93		24.7253	-6.04
	24.8214	-0.32215		25.1141	-1.03		25.0589	-2.26		24.7443	-3.93		24.7454	-6.03
	24.8417	-0.32179		25.1366	-1.03		25.101	-2.27		24.7644	-3.93		24.7655	-6.02
	24.8837	-0.32023		25.1567	-1.03		25.1211	-2.27		24.7846	-3.92		24.8076	-6.02
	24.9039	-0.32035		25.1769	-1.03		25.1444	-2.25		24.8047	-3.92		24.8278	-6
	24.9241	-0.32042		25.2189	-1.03		25.1645	-2.22		24.8249	-3.92		24.8479	-6
	24.9443	-0.32238		25.2391	-1.04		25.1847	-2.09		24.867	-3.91		24.868	-6
	24.9644	-0.32326		25.2593	-1.04		25.2268	-1.74		24.8871	-3.91		24.8881	-6
	25.0065	-0.32313		25.2794	-1.03		25.247	-1.58		24.9098	-3.89		24.9302	-5.97
	25.0266	-0.32103		25.2996	-1.03		25.2671	-1.44		24.9299	-3.78		24.9504	-5.78
	25.0468	-0.32122		25.3417	-0.91042		25.2873	-1.31		24.95	-3.52		24.9705	-5.37
	25.0669	-0.32041		25.3618	-0.83247		25.3074	-1.2		24.9921	-2.91		24.9906	-4.91
	25.0871	-0.32108		25.382	-0.76271		25.3495	-1		25.0123	-2.65		25.0108	-4.47
	25.1291	-0.32104		25.4077	-0.67556		25.3697	-0.92395		25.0324	-2.41		25.0529	-3.66
	25.1493	-0.32157		25.4278	-0.6136		25.3923	-0.8448		25.0526	-2.19		25.073	-3.33
	25.1695	-0.32105		25.4699	-0.50742		25.4124	-0.78872		25.0727	-2		25.0932	-3.05
	25.1896	-0.31897		25.4901	-0.46785		25.4326	-0.73353		25.1148	-1.67		25.1133	-2.79
	25.2098	-0.31968		25.5128	-0.42856		25.4747	-0.64807		25.1349	-1.54		25.1334	-2.57
	25.2519	-0.32041		25.533	-0.39341		25.4948	-0.60725		25.155	-1.43		25.1755	-2.18
	25.2721	-0.31986		25.5531	-0.36659		25.515	-0.57767		25.1752	-1.32		25.1957	-2.03
	25.2922	-0.32218		25.5952	-0.31551		25.5351	-0.54609		25.1954	-1.23		25.2158	-1.9
	25.3124	-0.3218		25.6154	-0.29776		25.5553	-0.51849		25.2374	-1.08		25.236	-1.78
	25.3325	-0.32227		25.6355	-0.27951		25.5974	-0.4725		25.2576	-1.02		25.2561	-1.67
	25.3746	-0.32147		25.6557	-0.26348		25.6176	-0.45478		25.2777	-0.96449		25.2982	-1.47
	25.3948	-0.32214		25.6759	-0.24661		25.6377	-0.43488		25.2979	-0.91221		25.3184	-1.38
	25.4149	-0.3249		25.7179	-0.22274		25.6579	-0.41854		25.318	-0.86978		25.342	-1.29
	25.4351	-0.32259		25.7381	-0.20739		25.678	-0.40552		25.3601	-0.79005		25.3621	-1.22
	25.4552	-0.3232		25.7583	-0.19894		25.7201	-0.37994		25.3802	-0.75876		25.3822	-1.16
	25.4973	-0.32221		25.7821	-0.18833		25.7403	-0.37126		25.4004	-0.72894		25.4243	-1.05
	25.5175	-0.32552		25.8022	-0.18099		25.7674	-0.35324		25.4205	-0.70101		25.4444	-1
	25.5376	-0.32209		25.8443	-0.16572		25.7876	-0.34455		25.4407	-0.67779		25.4646	-0.96689
	25.5578	-0.31324		25.8646	-0.1654		25.8078	-0.33351		25.4828	-0.63809		25.4847	-0.9347
	25.5779	-0.31077		25.8915	-0.15799		25.8499	-0.31727		25.5029	-0.61794		25.5049	-0.90608
	25.62	-0.28156		25.9116	-0.15157		25.87	-0.30726		25.5231	-0.59834		25.547	-0.85158
	25.6401	-0.2554		25.9318	-0.14853		25.8902	-0.3047		25.5432	-0.587		25.5671	-0.83509
	25.6603	-0.23494		25.9739	-0.13929		25.9103	-0.29619		25.5633	-0.56861		25.5873	-0.81331
	25.6805	-0.21564		25.994	-0.1365		25.9305	-0.29291		25.6054	-0.54361		25.6074	-0.79821
	25.7006	-0.19413		26.0142	-0.13168		25.9726	-0.28566		25.6255	-0.53134		25.6275	-0.78414
	25.7427	-0.16139		26.0343	-0.12965		25.9927	-0.28435		25.6457	-0.52128		25.6696	-0.75508
	25.763	-0.14719		26.0545	-0.12624		26.0129	-0.27835		25.6658	-0.51136		25.6898	-0.73868
	25.7832	-0.13798		26.0966	-0.12463		26.033	-0.27299		25.6859	-0.50108		25.7099	-0.72898
	25.8034	-0.12646		26.1168	-0.12191		26.0532	-0.27263		25.728	-0.48646		25.7301	-0.71935
	25.8235	-0.11814		26.1369	-0.12444		26.0953	-0.2662		25.7481	-0.47989		25.7502	-0.70958
	25.8656	-0.1004		26.1571	-0.12176		26.1154	-0.26305		25.7683	-0.47338		25.7923	-0.6894
	25.8857	-0.10001		26.1772	-0.11724		26.1384	-0.25665		25.7884	-0.4658		25.8124	-0.68067
	25.9059	-0.0913		26.2193	-0.11456		26.1587	-0.26219		25.8085	-0.46127		25.8326	-0.67589
	25.926	-0.0892		26.2395	-0.11382		26.1788	-0.27108		25.8506	-0.44583		25.8527	-0.66166
	25.9462	-0.0837		26.2647	-0.11327		26.2209	-0.25888		25.8708	-0.44408		25.8728	-0.65651
	25.9883	-0.0771		26.2849	-0.10796		26.241	-0.26468		25.8909	-0.43712		25.9149	-0.64043
	26.0084	-0.0719		26.305	-0.11395		26.2612	-0.26179		25.9111	-0.4361		25.9351	-0.63961
	26.0286	-0.0687		26.3471	-0.11346		26.2813	-0.26046		25.9312	-0.43209		25.9552	-0.64203
	26.0487	-0.0687		26.3673	-0.11304		26.3015	-0.25859		25.9733	-0.42462		25.9754	-0.64153
	26.069	-0.0637		26.3875	-0.11835		26.3436	-0.25488		25.9935	-0.42591		25.9955	-0.62442
	26.1111	-0.063		26.4076	-0.11727		26.3638	-0.25292		26.0136	-0.42665		26.0376	-0.6231
	26.1312	-0.06		26.4277	-0.11196		26.3872	-0.2505		26.0337	-0.42504		26.0578	-0.61668
	26.1514	-0.0618		26.4698	-0.10959		26.4075	-0.24976		26.0539	-0.42131		26.0779	-0.61037
	26.1715	-0.0579		26.4901	-0.1098		26.4276	-0.24704		26.0959	-0.41558		26.098	-0.60493
	26.1917	-0.057		26.5102	-0.10832		26.4697	-0.24483		26.1161	-0.40872		26.1182	-0.60513
	26.2338	-0.0541		26.5304	-0.10866		26.4899	-0.24264		26.1363	-0.40652		26.1603	-0.59012
	26.2539	-0.0541		26.5505	-0.10891		26.5131	-0.24002		26.1564	-0.40269		26.1804	-0.58323
	26.2741	-0.0498		26.5926	-0.1062		26.5332	-0.23707		26.1765	-0.39938		26.2005	-0.57914
	26.2942	-0.0473		26.6128	-0.10567		26.5534	-0.23654		26.2186	-0.39362		26.2207	-0.57546
	26.3143	-0.0484		26.6362	-0.10457		26.5955	-0.23179		26.2387	-0.39038		26.2409	-0.57185
	26.3564	-0.0452		26.6564	-0.1029		26.6156	-0.23136		26.2589	-0.3897		26.283	-0.56512
	26.3766	-0.0457		26.6765	-0.10435		26.6358	-0.22871		26.2791	-0.38514		26.3031	-0.55933
	26.3968	-0.0449		26.7186	-0.10081		26.6559	-0.22773		26.2992	-0.3837		26.3232	-0.5579
	26.4169	-0.0471		26.7388	-0.10013		26.6761	-0.22635		26.3413	-0.3803		26.3434	-0.5515
	26.4371	-0.0442		26.7589	-0.10145		26.7182	-0.22329		26.3614	-0.37613		26.3635	-0.55014
	26.4792	-0.0431		26.7791	-0.1		26.7384	-0.22271		26.3816	-0.37293		26.4056	-0.54254
	26.4993	-0.0391		26.7993	-0.10127		26.7585	-0.22158		26.4017	-0.37182		26.4257	-0.53751
	26.5195	-0.0392		26.8414	-0.0985		26.7848	-0.2196		26.4219	-0.36839		26.4459	-0.53129
	26.5397	-0.0389		26.8616	-0.0975		26.8049	-0.21802		26.464	-0.36433		26.466	-0.52799
	26.5598	-0.0366		26.8817	-0.0983		26.847	-0.21489		26.4841	-0.36168		26.4861	-0.52367
	26.6019	-0.047		26.9019	-0.0961		26.8672	-0.215		26.5043	-0.35896		26.5282	-0.52323
	26.6221	-0.0442		26.922	-0.0973		26.8873	-0.21308		26.5244	-0.35615		26.5485	-0.51645
	26.6423	-0.0406		26.9641	-0.097		26.9075	-0.21003		26.5445	-0.35334		26.5686	-0.51406
	26.6624	-0.044		26.9843	-0.0947		26.9276	-0.20961		26.5866	-0.34784		26.5887	-0.51074
	26.6825	-0.0491		27.0078	-0.0946		26.9697	-0.20694		26.6067	-0.34544		26.6089	-0.50441
	26.7246	-0.0453		27.028	-0.0949		26.9899	-0.20563		26.6269	-0.34149		26.651	-0.5004
	26.7448	-0.0442		27.0481	-0.0943		27.0135	-0.20431		26.647	-0.33994		26.6711	-0.49856
	26.7649	-0.044		27.0902	-0.0925		27.0336	-0.20512		26.6672	-0.33591		26.6913	-0.49474
	26.7851	-0.0422		27.1103	-0.0921		27.0538	-0.2001		26.7093	-0.33273		26.7114	-0.49044
	26.8052	-0.0397		27.1305	-0.0905		27.0959	-0.19973		26.7294	-0.33063		26.7315	-0.48875
	26.8473	-0.039		27.1506	-0.0905		27.1161	-0.19466		26.7495	-0.32869		26.7736	-0.48559
	26.8675	-0.0389		27.1708	-0.0885		27.1362	-0.19639		26.7697	-0.32413		26.7937	-0.48567
	26.8876	-0.039		27.2129	-0.0861		27.1564	-0.19473		26.7898	-0.32245		26.8139	-0.48761
	26.9078	-0.0383		27.233	-0.0889		27.1765	-0.19485		26.8319	-0.31829		26.834	-0.48154
	26.928	-0.0367		27.2532	-0.0873		27.2186	-0.19185		26.852	-0.31323		26.8542	-0.47989
	26.9701	-0.035		27.2797	-0.0863		27.2388	-0.19062		26.8722	-0.31102		26.8963	-0.47255
	26.9903	-0.0353		27.2999	-0.0856		27.2623	-0.18779		26.8923	-0.31102		26.9164	-0.46873
	27.0104	-0.0358		27.342	-0.0841		27.2824	-0.18717		26.9125	-0.30829		26.9366	-0.46594
	27.0306	-0.0355		27.3621	-0.0847		27.3026	-0.18456		26.9546	-0.3026		26.9567	-0.46437
	27.0507	-0.0346		27.3858	-0.0822		27.3447	-0.18516		26.9747	-0.29941		26.9769	-0.46214
	27.0928	-0.035		27.406	-0.0803		27.3648	-0.18157		26.9948	-0.2986		27.019	-0.4623
	27.113	-0.0362		27.4261	-0.0798		27.385	-0.18118		27.015	-0.2935		27.0391	-0.45575
	27.1332	-0.0344		27.4682	-0.0794		27.4051	-0.17765		27.0352	-0.29204		27.0593	-0.45242
	27.1533	-0.0347		27.4884	-0.0802		27.4253	-0.17851		27.0773	-0.2907		27.0794	-0.44896
	27.1734	-0.0333		27.5085	-0.0792		27.4674	-0.17158		27.0974	-0.28699		27.0995	-0.44152
	27.2155	-0.0323		27.5287	-0.0771		27.4875	-0.17217		27.1176	-0.28629		27.1416	-0.43811
	27.2357	-0.0318		27.5488	-0.0794		27.5077	-0.17128		27.1377	-0.28543		27.1618	-0.43238
	27.2558	-0.0315		27.5909	-0.0777		27.5321	-0.16887		27.1578	-0.28141		27.1819	-0.42989
	27.276	-0.0319		27.6111	-0.0767		27.5523	-0.16711		27.1999	-0.27944		27.2021	-0.42956
	27.2962	-0.0298		27.6312	-0.0748		27.5943	-0.16504		27.22	-0.27936		27.2222	-0.42664
	27.3383	-0.0296		27.6514	-0.0747		27.6146	-0.16548		27.2402	-0.27546		27.2643	-0.41927
	27.3585	-0.0304		27.6715	-0.0755		27.6424	-0.16267		27.2603	-0.27356		27.2844	-0.41732
	27.3786	-0.0289		27.7136	-0.0745		27.6626	-0.16201		27.2804	-0.27119		27.3045	-0.41649
	27.3988	-0.0293		27.7339	-0.0725		27.6828	-0.16131		27.3225	-0.27072		27.3247	-0.41136
	27.4189	-0.0287		27.7616	-0.0721		27.7249	-0.16227		27.3427	-0.26885		27.3448	-0.40278
	27.461	-0.0286		27.7817	-0.0731		27.745	-0.15934		27.3629	-0.26602		27.3869	-0.39793
	27.4812	-0.0282		27.8019	-0.0709		27.7652	-0.15786		27.383	-0.26489		27.4071	-0.39539
	27.5014	-0.0273		27.844	-0.0704		27.7853	-0.15575		27.4032	-0.26217		27.4272	-0.39315
	27.5215	-0.0268		27.8641	-0.0697		27.8055	-0.1548		27.4452	-0.25808		27.4473	-0.39205
	27.5416	-0.0284		27.8843	-0.0678		27.8476	-0.15592		27.4654	-0.25832		27.4675	-0.3858
	27.5837	-0.0249		27.9044	-0.0679		27.8678	-0.1541		27.4855	-0.2576		27.5096	-0.37699
	27.6039	-0.027		27.9246	-0.0659		27.8879	-0.1533		27.5057	-0.25575		27.5297	-0.36972
	27.6241	-0.0257		27.9667	-0.0663		27.9081	-0.15169		27.5258	-0.25369		27.5498	-0.36727
	27.6442	-0.026		27.9869	-0.0645		27.9282	-0.15144		27.5679	-0.24762		27.57	-0.36425
	27.6644	-0.0254		28.007	-0.0646		27.9703	-0.14794		27.588	-0.24718		27.5902	-0.363
	27.7065	-0.0269		28.0272	-0.0659		27.9904	-0.14815		27.6082	-0.24585		27.6322	-0.35891
	27.7266	-0.0256		28.0473	-0.0631		28.0106	-0.14831		27.6283	-0.24433		27.6524	-0.3615
	27.7468	-0.0259		28.0894	-0.0637		28.0308	-0.1463		27.6485	-0.24133		27.6725	-0.35814
	27.767	-0.0261		28.1096	-0.0646		28.0509	-0.14433		27.6906	-0.23878		27.6926	-0.35223
	27.7871	-0.0264		28.1356	-0.065		28.093	-0.14599		27.7107	-0.23646		27.7128	-0.34898
	27.8292	-0.0226		28.1558	-0.0612		28.1131	-0.14432		27.7309	-0.23479		27.7549	-0.34022
	27.8494	-0.0253		28.1759	-0.0607		28.1333	-0.14139		27.751	-0.23365		27.7751	-0.34244
	27.8696	-0.024		28.218	-0.0603		28.1534	-0.14266		27.7711	-0.2314		27.7952	-0.34031
	27.8897	-0.0232		28.2382	-0.0603		28.1736	-0.1416		27.8132	-0.22903		27.8153	-0.34098
	27.9099	-0.0235		28.2583	-0.0589		28.2157	-0.13988		27.8334	-0.22562		27.8354	-0.34063
	27.952	-0.0242		28.2784	-0.0583		28.2359	-0.13882		27.8535	-0.22457		27.8775	-0.33517
	27.9721	-0.0229		28.2986	-0.0578		28.2597	-0.1376		27.8737	-0.22194		27.8977	-0.33088
	27.9922	-0.0226		28.3407	-0.0568		28.2799	-0.13578		27.8938	-0.22182		27.9178	-0.32552
	28.0124	-0.0216		28.361	-0.0568		28.3001	-0.13585		27.9359	-0.21748		27.9379	-0.32474
	28.0326	-0.0235		28.3811	-0.0569		28.3422	-0.13263		27.9561	-0.21778		27.9581	-0.32348
	28.0746	-0.0228		28.4013	-0.0579		28.3623	-0.13259		27.9785	-0.21625		28.0001	-0.32054
	28.0948	-0.0237		28.4214	-0.0556		28.3862	-0.12842		27.9986	-0.21506		28.0203	-0.32324
	28.115	-0.023		28.4635	-0.0545		28.4064	-0.12857		28.0188	-0.21394		28.0404	-0.31618
	28.1351	-0.0233		28.4837	-0.0566		28.4265	-0.12685		28.0608	-0.21202		28.0605	-0.31506
	28.1553	-0.0228		28.5078	-0.0541		28.4686	-0.124		28.081	-0.21062		28.0807	-0.31422
	28.1974	-0.0226		28.528	-0.0552		28.4887	-0.12445		28.1011	-0.20888		28.1228	-0.30897
	28.2176	-0.0223		28.5481	-0.0551		28.5089	-0.12576		28.1213	-0.20671		28.143	-0.30409
	28.2377	-0.0214		28.5902	-0.0546		28.529	-0.12302		28.1414	-0.20611		28.1631	-0.30232
	28.2579	-0.0224		28.6104	-0.055		28.5493	-0.12325		28.1835	-0.20479		28.1832	-0.30351
	28.2781	-0.0221		28.6305	-0.0539		28.5914	-0.12072		28.2036	-0.20389		28.2034	-0.29941
	28.3201	-0.0213		28.6507	-0.0517		28.6116	-0.12059		28.2238	-0.19985		28.2455	-0.30034
	28.3403	-0.0214		28.6709	-0.0525		28.6317	-0.12015		28.2439	-0.19883		28.2656	-0.2995
	28.3604	-0.0224		28.713	-0.0524		28.6519	-0.11866		28.2641	-0.19835		28.2858	-0.29912
	28.3806	-0.0202		28.7332	-0.0505		28.672	-0.12014		28.3062	-0.19637		28.3059	-0.29523
	28.4007	-0.0219		28.7533	-0.0538		28.7141	-0.11804		28.3263	-0.19624		28.326	-0.29368
	28.4428	-0.0215		28.7735	-0.0517		28.7343	-0.11535		28.3464	-0.19523		28.3681	-0.28744
	28.4629	-0.0204		28.7936	-0.0533		28.7569	-0.11645		28.3666	-0.19515		28.3883	-0.28668
	28.4831	-0.0215		28.8357	-0.0507		28.777	-0.11537		28.3867	-0.19535		28.4114	-0.28289
	28.5032	-0.0196		28.8559	-0.051		28.7971	-0.11381		28.4288	-0.19232		28.4316	-0.28257
	28.5235	-0.0211		28.8786	-0.0495		28.8392	-0.1134		28.449	-0.19096		28.4517	-0.27947
	28.5656	-0.0197		28.8988	-0.0523		28.8594	-0.11307		28.4691	-0.18909		28.4938	-0.27974
	28.5857	-0.0196		28.9189	-0.0499		28.8826	-0.11144		28.4892	-0.18746		28.5139	-0.27464
	28.6059	-0.0204		28.961	-0.0492		28.9028	-0.11153		28.5094	-0.18849		28.5341	-0.27437
	28.626	-0.0203		28.9812	-0.0492		28.923	-0.11083		28.5515	-0.18497		28.5542	-0.26804
	28.6461	-0.0197		29.0013	-0.0487		28.965	-0.10858		28.5717	-0.18579		28.5743	-0.26838
	28.6882	-0.0199		29.0215	-0.0496		28.9852	-0.10612		28.5918	-0.18481		28.6164	-0.2639
	28.7084	-0.02		29.0416	-0.047		29.0053	-0.10734		28.6119	-0.18466		28.6365	-0.26133
	28.7286	-0.019		29.0837	-0.0494		29.0255	-0.10679		28.632	-0.1832		28.6567	-0.25941
	28.7487	-0.0204		29.1039	-0.0455		29.0456	-0.10136		28.6741	-0.17828		28.6769	-0.25707
	28.7689	-0.0206		29.124	-0.0463		29.0877	-0.10434		28.6943	-0.18025		28.697	-0.25596
	28.8109	-0.0186		29.1496	-0.0463		29.1079	-0.10295		28.7144	-0.17925		28.7391	-0.25318
	28.8311	-0.0191		29.1698	-0.0461		29.1306	-0.10265		28.7345	-0.176		28.7592	-0.25381
	28.8513	-0.0193		29.2119	-0.0451		29.1507	-0.10215		28.7546	-0.17779		28.7794	-0.25097
	28.8714	-0.0188		29.2321	-0.0468		29.1709	-0.10075		28.7967	-0.17668		28.7995	-0.24961
	28.8916	-0.0172		29.255	-0.0441		29.213	-0.0998		28.8168	-0.17599		28.8197	-0.24949
	28.9337	-0.0188		29.2751	-0.0439		29.2331	-0.0986		28.837	-0.17102		28.8618	-0.2459
	28.9538	-0.0176		29.2953	-0.0441		29.2533	-0.10067		28.8571	-0.17283		28.8819	-0.24649
	28.974	-0.0182		29.3374	-0.0422		29.2734	-0.10055		28.8772	-0.17057		28.902	-0.24379
	28.9941	-0.0181		29.3575	-0.0426		29.2936	-0.0967		28.9193	-0.16719		28.9222	-0.24285
	29.0143	-0.0172		29.3777	-0.0451		29.3357	-0.0959		28.9395	-0.1675		28.9423	-0.24221
	29.0564	-0.0174		29.3978	-0.0422		29.3558	-0.0937		28.9596	-0.16913		28.9844	-0.23705
	29.0766	-0.0154		29.418	-0.0415		29.376	-0.0946		28.9798	-0.16832		29.0046	-0.23653
	29.0967	-0.0176		29.4601	-0.0402		29.3997	-0.0945		28.9999	-0.16586		29.0247	-0.23692
	29.1168	-0.0172		29.4802	-0.0412		29.4198	-0.0935		29.042	-0.16421		29.0448	-0.23066
	29.137	-0.0166		29.5004	-0.0425		29.4619	-0.092		29.0621	-0.16156		29.065	-0.22785
	29.1791	-0.0151		29.5205	-0.0417		29.4822	-0.0913		29.0823	-0.163		29.1071	-0.22696
	29.1992	-0.0164		29.5407	-0.0413		29.5092	-0.0902		29.1024	-0.16191		29.1272	-0.22817
	29.2194	-0.0161		29.5828	-0.0407		29.5294	-0.0886		29.1226	-0.15943		29.1474	-0.22612
	29.2395	-0.0144		29.603	-0.0387		29.5495	-0.093		29.1646	-0.15691		29.1675	-0.22332
	29.2598	-0.0153		29.6302	-0.0386		29.5916	-0.0896		29.1848	-0.1557		29.1877	-0.22441
	29.3019	-0.0165		29.6503	-0.0395		29.6118	-0.0894		29.2073	-0.1562		29.2297	-0.22108
	29.322	-0.0141		29.6704	-0.0392		29.6319	-0.0896		29.2275	-0.15555		29.2499	-0.22203
	29.3422	-0.0158		29.7125	-0.0392		29.6521	-0.0871		29.2476	-0.15345		29.27	-0.21903
	29.3623	-0.0151		29.7326	-0.0391		29.6722	-0.0867		29.2897	-0.15192		29.2901	-0.21888
	29.3824	-0.0148		29.7528	-0.0405		29.7143	-0.0879		29.3098	-0.15402		29.3103	-0.22169
	29.4245	-0.0152		29.773	-0.0397		29.7345	-0.0901		29.33	-0.15089		29.3524	-0.21869
	29.4448	-0.0162		29.7931	-0.0373		29.7546	-0.0852		29.3501	-0.1517		29.3725	-0.21728
	29.4649	-0.0161		29.8352	-0.0379		29.7748	-0.0872		29.3702	-0.14942		29.3926	-0.22004
	29.4851	-0.0143		29.8554	-0.0384		29.795	-0.0872		29.4123	-0.14721		29.4128	-0.21693
	29.5052	-0.0153		29.8756	-0.0368		29.8371	-0.0873		29.4325	-0.1469		29.4329	-0.21549
	29.5473	-0.0142		29.8957	-0.0361		29.8572	-0.0853		29.4526	-0.14598		29.475	-0.21171
	29.5674	-0.0161		29.9159	-0.0367		29.8801	-0.0866		29.4728	-0.1469		29.4951	-0.21081
	29.5876	-0.0148		29.958	-0.0381		29.9003	-0.0868		29.4929	-0.14515		29.5152	-0.21064
	29.6077	-0.0154		29.9782	-0.0376		29.9204	-0.0858		29.535	-0.14527		29.5354	-0.20709
	29.6279	-0.0148		30.0034	-0.0384		29.9625	-0.0854		29.5552	-0.14431		29.5555	-0.20622
	29.67	-0.0161					29.9826	-0.0832		29.5754	-0.14357		29.5976	-0.20228
	29.6901	-0.0137					30.0028	-0.0857		29.5955	-0.14109		29.6178	-0.20005
	29.7103	-0.0165					30.023	-0.0842		29.6156	-0.14232		29.638	-0.19961
	29.7304	-0.0148								29.6577	-0.14155		29.6581	-0.19643
	29.7506	-0.0144								29.6778	-0.14146		29.6782	-0.19568
	29.7927	-0.0136								29.698	-0.14098		29.7203	-0.19428
	29.8128	-0.0147								29.7181	-0.13955		29.7405	-0.19536
	29.833	-0.014								29.7383	-0.13875		29.7606	-0.19391
	29.8532	-0.0152								29.7804	-0.13659		29.7808	-0.19397
	29.8733	-0.0145								29.8005	-0.1362		29.8009	-0.19095
	29.9154	-0.0145								29.8207	-0.13641		29.843	-0.18803
	29.9356	-0.0141								29.8408	-0.13745		29.8631	-0.18639
	29.9558	-0.0142								29.861	-0.13554		29.8833	-0.18765
	29.9759	-0.0147								29.9031	-0.13296		29.9034	-0.18875
	29.996	-0.0126								29.9232	-0.13155		29.9236	-0.18515
	30.0381	-0.0144								29.9433	-0.13223		29.9657	-0.1824
										29.9635	-0.12843		29.9858	-0.17932
										29.9836	-0.1296		30.006	-0.17885
										30.0257	-0.12938

## Sheet: Fig 3b
Figure 3b	main figure		insert figure
	∆T (K)	Voltage (mV)	Time (s)	Voltage (mV)
	3.3	-1.18	0	-0.0197
	8.74	-3.09	0.02013	-0.0176
	15.81	-5.76	0.06222	-0.016
	25.03	-9.18	0.08238	-0.0164
	35.16	-13.12	0.10254	-0.0167
			0.12267	-0.0177
			0.14284	-0.0165
			0.18493	-0.0179
			0.20506	-0.0179
			0.22523	-0.0185
			0.25219	-0.0164
			0.27233	-0.0174
			0.31443	-0.0188
			0.33456	-0.0178
			0.35473	-0.0195
			0.37485	-0.0167
			0.39501	-0.018
			0.43711	-0.0182
			0.45724	-0.0201
			0.47741	-0.018
			0.49754	-0.0174
			0.51771	-0.017
			0.55981	-0.0205
			0.57994	-0.0199
			0.6001	-0.0147
			0.62524	-0.0194
			0.64538	-0.0176
			0.68748	-0.0194
			0.70764	-0.0148
			0.7278	-0.0181
			0.74792	-0.0226
			0.76806	-0.0167
			0.81015	-0.0145
			0.83028	-0.0119
			0.85043	-0.0167
			0.87057	-0.0114
			0.89074	-0.0136
			0.93284	-0.0121
			0.95296	-0.021
			0.97314	-0.0185
			0.9986	-0.0226
			1.01884	-0.0229
			1.06094	-0.0192
			1.08112	-0.0149
			1.10768	-0.0192
			1.12782	-0.0177
			1.14801	-0.0162
			1.1901	-0.0169
			1.21022	-0.0234
			1.23039	-0.0283
			1.25053	-0.0244
			1.2707	-0.0266
			1.31279	-0.0257
			1.33303	-0.0296
			1.35317	-0.0265
			1.37334	-0.0325
			1.39347	-0.0353
			1.43557	-0.0477
			1.45573	-0.0556
			1.48594	-0.0859
			1.50615	-0.102
			1.52633	-0.127
			1.56842	-0.205
			1.58856	-0.254
			1.60874	-0.314
			1.63705	-0.423
			1.65728	-0.524
			1.69938	-0.696
			1.71956	-0.756
			1.74909	-0.821
			1.76925	-0.863
			1.78944	-0.902
			1.83153	-0.97
			1.85166	-0.991
			1.87184	-1.01
			1.89198	-1.02
			1.91215	-1.04
			1.95424	-1.05
			1.97449	-1.06
			1.99464	-1.07
			2.01481	-1.08
			2.03494	-1.08
			2.07703	-1.09
			2.09717	-1.09
			2.11735	-1.09
			2.13749	-1.09
			2.15762	-1.09
			2.19971	-1.09
			2.21985	-1.09
			2.24001	-1.09
			2.26015	-1.09
			2.2804	-1.09
			2.32249	-1.09
			2.34263	-1.09
			2.3628	-1.09
			2.38404	-1.09
			2.40417	-1.09
			2.44627	-1.09
			2.46644	-1.09
			2.48686	-1.09
			2.507	-1.1
			2.52713	-1.09
			2.56922	-1.09
			2.58939	-1.09
			2.60956	-1.09
			2.62969	-1.09
			2.64987	-1.09
			2.69196	-1.09
			2.71209	-1.09
			2.73227	-1.09
			2.75562	-1.1
			2.77576	-1.09
			2.81785	-1.09
			2.83802	-1.1
			2.85859	-1.09
			2.87873	-1.09
			2.89889	-1.08
			2.94098	-0.987
			2.96112	-0.906
			2.98129	-0.824
			3.00142	-0.753
			3.02159	-0.682
			3.06368	-0.561
			3.08382	-0.511
			3.10397	-0.472
			3.12411	-0.435
			3.14427	-0.398
			3.18637	-0.34
			3.20661	-0.317
			3.22675	-0.296
			3.24692	-0.273
			3.26705	-0.253
			3.30914	-0.213
			3.32927	-0.201
			3.34944	-0.186
			3.36958	-0.179
			3.38971	-0.17
			3.43181	-0.155
			3.45194	-0.147
			3.47211	-0.145
			3.49225	-0.142
			3.51249	-0.135
			3.55458	-0.126
			3.57476	-0.121
			3.59489	-0.121
			3.61506	-0.116
			3.63519	-0.113
			3.67728	-0.107
			3.69745	-0.112
			3.7186	-0.106
			3.73873	-0.11
			3.75886	-0.107
			3.80095	-0.107
			3.82111	-0.102
			3.84128	-0.101
			3.86141	-0.105
			3.88158	-0.102
			3.92368	-0.106
			3.94381	-0.113
			3.96397	-0.107
			3.98806	-0.107
			4.00819	-0.112
			4.05029	-0.109
			4.07046	-0.11
			4.09186	-0.105
			4.112	-0.105
			4.13216	-0.104
			4.17425	-0.101
			4.19439	-0.0984
			4.21456	-0.0978
			4.2347	-0.101
			4.25487	-0.0972
			4.29697	-0.0966
			4.3171	-0.0953
			4.33727	-0.0958
			4.35949	-0.094
			4.37964	-0.0928
			4.42174	-0.0907
			4.44201	-0.0887
			4.46742	-0.0884
			4.48756	-0.0882
			4.5077	-0.0875
			4.54978	-0.0857
			4.56992	-0.0839
			4.59009	-0.0857
			4.61023	-0.0849
			4.6304	-0.0846
			4.6725	-0.0842
			4.69262	-0.0821
			4.7128	-0.0838
			4.73512	-0.0816
			4.75536	-0.0828
			4.79746	-0.0818
			4.81764	-0.0784
			4.8412	-0.0791
			4.86133	-0.0785
			4.88147	-0.0787
			4.92357	-0.0767
			4.94371	-0.075
			4.96387	-0.0748
			4.984	-0.0758
			5.00418	-0.0735
			5.04627	-0.0725
			5.06643	-0.0726
			5.0866	-0.0712
			5.10921	-0.0709
			5.12934	-0.0711
			5.17143	-0.0694
			5.19161	-0.0692
			5.21337	-0.0723
			5.23358	-0.0599

## Sheet: Fig 3c
Figure 3c
	Bend cycles	R/R0	erro bar
	0	1	0.05
	50	1.0053	0.05
	100	1.0087	0.05
	200	1.0151	0.05
	300	1.0197	0.05
	400	1.0226	0.05
	500	1.0252	0.05

## Sheet: Fig 3d
Figure 3d
	Pressure (kPa)	∆R/R0(‰)
	0	0
	1.38353	0.2062
	3.45882	0.4812
	5.30353	0.6874
	7.49412	0.9108
	8.87765	1.0311
	12.1059	1.1858
	14.0659	1.2717
	18.4471	1.4436
	24.2118	1.6155

## Sheet: Fig 4a
																					Figure 4a
																						Time (s)	Voltage (mV)
																						0	-0.0249
																						0.02014	-0.0256
																						0.06223	-0.0242
																						0.08235	-0.0243
																						0.10248	-0.0231
																						0.1226	-0.0226
																						0.14272	-0.0248
																						0.18482	-0.0231
																						0.20494	-0.024
																						0.22506	-0.0234
																						0.24518	-0.0232
																						0.2653	-0.0246
																						0.3074	-0.0237
																						0.32753	-0.0236
																						0.34765	-0.0232
																						0.36777	-0.0232
																						0.38791	-0.023
																						0.43	-0.0234
																						0.45013	-0.0226
																						0.47025	-0.0238
																						0.49037	-0.0246
																						0.51049	-0.0233
																						0.55258	-0.0237
																						0.5727	-0.0233
																						0.59282	-0.0233
																						0.61294	-0.023
																						0.63528	-0.0234
																						0.67737	-0.0237
																						0.69749	-0.0224
																						0.71761	-0.0221
																						0.73773	-0.022
																						0.75784	-0.0227
																						0.79993	-0.0213
																						0.82005	-0.0207
																						0.84017	-0.0216
																						0.86029	-0.0209
																						0.8804	-0.0207
																						0.92249	-0.0206
																						0.94261	-0.0206
																						0.96273	-0.0207
																						0.98284	-0.0196
																						1.00296	-0.0204
																						1.04505	-0.0197
																						1.06522	-0.0199
																						1.08534	-0.0195
																						1.1234	-0.0194
																						1.14359	-0.0189
																						1.18569	-0.0196
																						1.214	-0.0196
																						1.23418	-0.0194
																						1.25442	-0.0191
																						1.27467	-0.0188
																						1.31677	-0.0195
																						1.33699	-0.0176
																						1.35717	-0.0181
																						1.3773	-0.0175
																						1.39746	-0.0177
																						1.43955	-0.018
																						1.45971	-0.0178
																						1.47988	-0.0178
																						1.50001	-0.0187
																						1.52016	-0.0175
																						1.56225	-0.0176
																						1.58241	-0.0192
																						1.60257	-0.0184
																						1.62274	-0.0176
																						1.64288	-0.0179
																						1.68497	-0.0182
																						1.7051	-0.0183
																						1.72526	-0.0179
																						1.74549	-0.0187
																						1.76562	-0.0178
																						1.80772	-0.0189
																						1.82785	-0.0187
																						1.84801	-0.0181
																						1.86818	-0.0179
																						1.88833	-0.0172
																						1.93042	-0.0183
																						1.95065	-0.0182
																						1.97082	-0.0177
																						1.99095	-0.0182
																						2.0111	-0.0176
																						2.05319	-0.0183
																						2.07335	-0.0178
																						2.09351	-0.0177
																						2.11364	-0.0175
																						2.13378	-0.0181
																						2.17588	-0.018
																						2.19613	-0.0176
																						2.2163	-0.0177
																						2.23643	-0.0179
																						2.25656	-0.0174
																						2.29865	-0.0177
																						2.31878	-0.0173
																						2.33893	-0.0179
																						2.35917	-0.0171
																						2.3793	-0.0186
																						2.42139	-0.0175
																						2.44152	-0.0176
																						2.46168	-0.0178
																						2.48185	-0.0163
																						2.50201	-0.0165
																						2.5441	-0.0168
																						2.56424	-0.0162
																						2.5844	-0.0165
																						2.60454	-0.0168
																						2.6247	-0.0166
																						2.66679	-0.0161
																						2.68695	-0.0154
																						2.70712	-0.0157
																						2.72725	-0.015
																						2.7474	-0.0165
																						2.7895	-0.0162
																						2.80975	-0.0166
																						2.82992	-0.0153
																						2.85005	-0.0156
																						2.87021	-0.0147
																						2.9123	-0.0142
																						2.93243	-0.0145
																						2.95259	-0.0151
																						2.97282	-0.0147
																						2.99296	-0.015
																						3.03505	-0.0159
																						3.05519	-0.0158
																						3.07536	-0.0157
																						3.09552	-0.0158
																						3.11567	-0.0151
																						3.15776	-0.0156
																						3.17791	-0.0162
																						3.19808	-0.0165
																						3.21827	-0.0163
																						3.2384	-0.0147
																						3.28049	-0.0151
																						3.30065	-0.0158
																						3.32082	-0.0155
																						3.34095	-0.0172
																						3.36111	-0.0158
																						3.4032	-0.0158
																						3.42344	-0.0151
																						3.44361	-0.0144
																						3.46374	-0.0153
																						3.4839	-0.0148
																						3.52599	-0.0154
																						3.54616	-0.0145
																						3.56632	-0.0145
																						3.58646	-0.0157
																						3.60659	-0.0155
																						3.64868	-0.0167
																						3.66881	-0.0171
																						3.68898	-0.0171
																						3.70914	-0.0174
																						3.7293	-0.0174
																						3.77139	-0.0181
																						3.79153	-0.0174
																						3.8117	-0.0172
																						3.83187	-0.0164
																						3.852	-0.0173
																						3.89409	-0.0178
																						3.91422	-0.0172
																						3.93438	-0.0168
																						3.95451	-0.0174
																						3.97467	-0.017
																						4.01676	-0.0161
																						4.03701	-0.0158
																						4.05718	-0.0157
																						4.07731	-0.0161
																						4.09747	-0.0158
																						4.13957	-0.0151
																						4.15973	-0.0141
																						4.1799	-0.0146
																						4.20004	-0.0144
																						4.2202	-0.0149
																						4.2623	-0.0131
																						4.28246	-0.0141
																						4.30259	-0.0142
																						4.32275	-0.014
																						4.3429	-0.0146
																						4.385	-0.0135
																						4.40513	-0.0136
																						4.4253	-0.0144
																						4.44547	-0.0152
																						4.4656	-0.0145
																						4.50769	-0.0161
																						4.52782	-0.0148
																						4.54799	-0.0155
																						4.56816	-0.016
																						4.5883	-0.0161
																						4.63039	-0.017
																						4.65055	-0.0164
																						4.67071	-0.0165
																						4.69084	-0.0175
																						4.711	-0.0162
																						4.7531	-0.0165
																						4.77325	-0.0166
																						4.79342	-0.0179
																						4.81356	-0.0169
																						4.83373	-0.0173
																						4.87581	-0.0176
																						4.89598	-0.017
																						4.91615	-0.0171
																						4.93628	-0.0161
																						4.95643	-0.0159
																						4.99852	-0.0155
																						5.01866	-0.0161
																						5.03882	-0.0157
																						5.05899	-0.0161
																						5.07912	-0.0167
																						5.12121	-0.0153
																						5.14134	-0.0162
																						5.1615	-0.0163
																						5.18167	-0.0159
																						5.20181	-0.0162
																						5.2439	-0.0144
																						5.26405	-0.0155
																						5.28421	-0.0144
																						5.30434	-0.0146
																						5.32451	-0.0149
																						5.3666	-0.0148
																						5.38676	-0.0148
																						5.40693	-0.0154
																						5.42707	-0.015
																						5.44724	-0.0155
																						5.48933	-0.0142
																						5.50949	-0.0138
																						5.52966	-0.0149
																						5.5498	-0.0146
																						5.57004	-0.0143
																						5.61214	-0.014
																						5.63235	-0.0141
																						5.65248	-0.0137
																						5.67265	-0.0146
																						5.69278	-0.0139
																						5.73487	-0.0129
																						5.755	-0.0137
																						5.77516	-0.0142
																						5.79533	-0.0134
																						5.81546	-0.0143
																						5.85755	-0.0149
																						5.87771	-0.0144
																						5.89789	-0.0156
																						5.91808	-0.0152
																						5.93822	-0.0158
																						5.98032	-0.0161
																						6.00044	-0.0161
																						6.0206	-0.0164
																						6.04074	-0.0171
																						6.06091	-0.0178
																						6.10301	-0.0162
																						6.12318	-0.017
																						6.14334	-0.0167
																						6.16347	-0.0175
																						6.1837	-0.0176
																						6.22579	-0.0174
																						6.24603	-0.0174
																						6.26619	-0.0188
																						6.28631	-0.0161
																						6.30648	-0.0167
																						6.34857	-0.0176
																						6.3687	-0.0178
																						6.38887	-0.0184
																						6.40903	-0.0172
																						6.42916	-0.0181
																						6.47125	-0.0186
																						6.49139	-0.0177
																						6.51154	-0.018
																						6.53179	-0.0176
																						6.55195	-0.0174
																						6.59404	-0.016
																						6.61417	-0.0164
																						6.63432	-0.0167
																						6.65457	-0.0169
																						6.6747	-0.0154
																						6.71679	-0.0162
																						6.73696	-0.0177
																						6.75719	-0.0152
																						6.77736	-0.0156
																						6.79762	-0.0158
																						6.83971	-0.0152
																						6.85993	-0.0153
																						6.8801	-0.0161
																						6.9013	-0.0146
																						6.9215	-0.0153
																						6.96359	-0.0142
																						6.98371	-0.0142
																						7.00388	-0.0138
																						7.02404	-0.0151
																						7.04418	-0.0146
																						7.08628	-0.0131
																						7.10643	-0.014
																						7.1266	-0.0135
																						7.14676	-0.0136
																						7.16689	-0.014
																						7.20898	-0.0129
																						7.22923	-0.0137
																						7.25626	-0.0133
																						7.27645	-0.014
																						7.29669	-0.0141
																						7.33878	-0.014
																						7.35892	-0.0123
																						7.37915	-0.0137
																						7.39932	-0.0141
																						7.41957	-0.0137
																						7.46166	-0.0127
																						7.48182	-0.0128
																						7.5021	-0.0126
																						7.52224	-0.0127
																						7.5424	-0.0128
																						7.58449	-0.013
																						7.60474	-0.0128
																						7.62499	-0.0131
																						7.64517	-0.0122
																						7.66531	-0.0128
																						7.7074	-0.0126
																						7.72757	-0.0127
																						7.74775	-0.0124
																						7.76797	-0.0125
																						7.78811	-0.0126
																						7.83019	-0.0125
																						7.85033	-0.0132
																						7.87049	-0.0126
																						7.89067	-0.0126
																						7.9108	-0.0124
																						7.9529	-0.0137
																						7.97303	-0.014
																						7.99319	-0.0131
																						8.01332	-0.0133
																						8.03355	-0.0129
																						8.07653	-0.0136
																						8.09672	-0.015
																						8.11695	-0.0145
																						8.13719	-0.0143
																						8.15743	-0.0146
																						8.19952	-0.015
																						8.21969	-0.015
																						8.23986	-0.0139
																						8.25998	-0.0143
																						8.28014	-0.0142
																						8.32223	-0.0147
																						8.34248	-0.0142
																						8.36306	-0.0143
																						8.38325	-0.0146
																						8.40345	-0.0144
																						8.44554	-0.0154
																						8.46567	-0.0139
																						8.48584	-0.0146
																						8.50602	-0.0141
																						8.52615	-0.0151
																						8.56824	-0.0136
																						8.58837	-0.0137
																						8.60854	-0.0135
																						8.62872	-0.0138
																						8.64887	-0.0135
																						8.69096	-0.0141
																						8.71109	-0.0146
																						8.73126	-0.0145
																						8.75139	-0.0146
																						8.77155	-0.0141
																						8.81364	-0.0148
																						8.83379	-0.0147
																						8.85395	-0.0157
																						8.87408	-0.0139
																						8.89423	-0.0147
																						8.93632	-0.0156
																						8.95656	-0.0155
																						8.97672	-0.0151
																						8.99691	-0.0154
																						9.01835	-0.0157
																						9.06045	-0.0158
																						9.08057	-0.0161
																						9.10073	-0.0163
																						9.1209	-0.0159
																						9.14111	-0.0163
																						9.18321	-0.0151
																						9.20346	-0.0159
																						9.2237	-0.0159
																						9.24395	-0.0162
																						9.26447	-0.0159
																						9.30656	-0.0142
																						9.32669	-0.0151
																						9.34688	-0.0147
																						9.36705	-0.0143
																						9.38718	-0.0141
																						9.42927	-0.0141
																						9.44941	-0.0143
																						9.46958	-0.0124
																						9.48976	-0.0136
																						9.50988	-0.0133
																						9.55197	-0.0134
																						9.57212	-0.0134
																						9.59228	-0.014
																						9.61253	-0.0137
																						9.63414	-0.0135
																						9.67623	-0.014
																						9.69648	-0.014
																						9.72019	-0.0146
																						9.74039	-0.0139
																						9.76061	-0.0143
																						9.8027	-0.015
																						9.82575	-0.015
																						9.84594	-0.0158
																						9.8662	-0.0153
																						9.88647	-0.0162
																						9.92857	-0.0164
																						9.94884	-0.017
																						9.96903	-0.0163
																						9.98922	-0.0166
																						10.0094	-0.017
																						10.0515	-0.0157
																						10.0716	-0.016
																						10.0918	-0.0172
																						10.112	-0.016
																						10.1321	-0.0166
																						10.1742	-0.0169
																						10.1944	-0.0161
																						10.2146	-0.018
																						10.2348	-0.0167
																						10.2549	-0.0167
																						10.297	-0.0166
																						10.3202	-0.018
																						10.3404	-0.0176
																						10.3606	-0.0178
																						10.3809	-0.0179
																						10.4272	-0.0183
																						10.4474	-0.0183
																						10.4677	-0.0179
																						10.488	-0.0181
																						10.5083	-0.018
																						10.5504	-0.0177
																						10.5706	-0.0173
																						10.5908	-0.0179
																						10.6155	-0.0178
																						10.6357	-0.018
																						10.6778	-0.0175
																						10.698	-0.0185
																						10.7183	-0.0186
																						10.7472	-0.0184
																						10.7674	-0.0191
																						10.8095	-0.0189
																						10.8297	-0.0197
																						10.8499	-0.0204
																						10.87	-0.02
																						10.8902	-0.0209
																						10.9323	-0.02
																						10.9525	-0.0208
																						10.9726	-0.0218
																						10.9928	-0.0212
																						11.0129	-0.0219
																						11.055	-0.0229
																						11.0751	-0.0218
																						11.0953	-0.0231
																						11.1155	-0.024
																						11.1356	-0.0227
																						11.1777	-0.0223
																						11.1978	-0.0229
																						11.218	-0.022
																						11.2382	-0.0213
																						11.2583	-0.0213
																						11.3004	-0.0205
																						11.3206	-0.0208
																						11.3407	-0.0208
																						11.3609	-0.0199
																						11.3811	-0.0197
																						11.4231	-0.0198
																						11.4434	-0.0191
																						11.4636	-0.0191
																						11.4837	-0.0198
																						11.5039	-0.0193
																						11.5459	-0.0178
																						11.5662	-0.0183
																						11.5864	-0.0165
																						11.6065	-0.0179
																						11.6266	-0.0181
																						11.6687	-0.0163
																						11.6888	-0.0167
																						11.709	-0.0162
																						11.7292	-0.0169
																						11.7493	-0.0159
																						11.7914	-0.0147
																						11.8116	-0.0145
																						11.8317	-0.0141
																						11.8519	-0.0154
																						11.872	-0.0147
																						11.9141	-0.014
																						11.9343	-0.0145
																						11.9544	-0.014
																						11.9746	-0.0137
																						11.9947	-0.0136
																						12.0368	-0.0146
																						12.0571	-0.0136
																						12.0773	-0.0134
																						12.0974	-0.0138
																						12.1176	-0.0143
																						12.1597	-0.0131
																						12.1799	-0.0137
																						12.2001	-0.0136
																						12.2202	-0.0144
																						12.2404	-0.0146
																						12.2825	-0.0131
																						12.3026	-0.0142
																						12.3228	-0.0137
																						12.3429	-0.0129
																						12.3631	-0.0136
																						12.4052	-0.0127
																						12.4253	-0.0127
																						12.4455	-0.0129
																						12.4657	-0.0126
																						12.4858	-0.0112
																						12.5279	-0.0113
																						12.548	-0.0105
																						12.5682	-0.00998
																						12.5884	-0.0105
																						12.6086	-0.0104
																						12.6507	-0.00915
																						12.6709	-0.00891
																						12.6911	-0.00867
																						12.7112	-0.00821
																						12.7314	-0.00785
																						12.7735	-0.00705
																						12.7937	-0.00718
																						12.8139	-0.00808
																						12.834	0.00367
																						12.8542	0.0769
																						12.8963	0.233
																						12.9164	0.296
																						12.9366	0.34
																						12.9567	0.39
																						12.9769	0.455
																						13.019	0.523
																						13.0391	0.55
																						13.0593	0.573
																						13.0795	0.583
																						13.0996	0.624
																						13.1417	0.643
																						13.1619	0.679
																						13.182	0.688
																						13.2023	0.685
																						13.2224	0.672
																						13.2645	0.727
																						13.2847	0.735
																						13.3049	0.757
																						13.325	0.766
																						13.3452	0.795
																						13.3873	0.824
																						13.4075	0.838
																						13.4277	0.845
																						13.4479	0.851
																						13.468	0.848
																						13.5101	0.855
																						13.5303	0.839
																						13.5505	0.807
																						13.5706	0.797
																						13.5909	0.776
																						13.6329	0.675
																						13.6531	0.623
																						13.6733	0.61
																						13.6934	0.565
																						13.7136	0.508
																						13.7557	0.38
																						13.7758	0.294
																						13.796	0.21
																						13.8162	0.159
																						13.8364	0.121
																						13.8785	0.0478
																						13.8986	0.0483
																						13.9188	0.0519
																						13.939	0.0455
																						13.9591	0.0299
																						14.0012	-0.00876
																						14.0214	-0.0269
																						14.0416	-0.0405
																						14.0617	-0.0476
																						14.0819	-0.0519
																						14.124	-0.0648
																						14.1442	-0.0703
																						14.1643	-0.0762
																						14.1845	-0.0808
																						14.2047	-0.085
																						14.2468	-0.0925
																						14.267	-0.0942
																						14.2872	-0.0941
																						14.3073	-0.0943
																						14.3274	-0.0985
																						14.3695	-0.105
																						14.3896	-0.106
																						14.4098	-0.106
																						14.43	-0.105
																						14.4502	-0.102
																						14.4923	-0.0978
																						14.5124	-0.0953
																						14.5326	-0.0939
																						14.5528	-0.0927
																						14.5729	-0.0914
																						14.615	-0.0903
																						14.6351	-0.0958
																						14.6554	-0.104
																						14.6755	-0.113
																						14.6957	-0.119
																						14.7378	-0.133
																						14.7579	-0.138
																						14.7781	-0.144
																						14.7983	-0.146
																						14.8185	-0.15
																						14.8606	-0.151
																						14.8809	-0.151
																						14.901	-0.151
																						14.9212	-0.15
																						14.9413	-0.15
																						14.9834	-0.149
																						15.0036	-0.15
																						15.0237	-0.15
																						15.0439	-0.151
																						15.0641	-0.153
																						15.1061	-0.157
																						15.1263	-0.159
																						15.1465	-0.161
																						15.1667	-0.163
																						15.1868	-0.165
																						15.2289	-0.171
																						15.249	-0.173
																						15.2692	-0.176
																						15.2894	-0.178
																						15.3096	-0.18
																						15.3517	-0.184
																						15.3718	-0.184
																						15.392	-0.185
																						15.4121	-0.186
																						15.4323	-0.187
																						15.4744	-0.187
																						15.4947	-0.186
																						15.5148	-0.186
																						15.535	-0.185
																						15.5551	-0.185
																						15.5972	-0.184
																						15.6174	-0.182
																						15.6376	-0.181
																						15.6577	-0.18
																						15.6778	-0.178
																						15.7199	-0.174
																						15.7401	-0.171
																						15.7602	-0.168
																						15.7804	-0.165
																						15.8005	-0.163
																						15.8427	-0.157
																						15.8628	-0.154
																						15.8829	-0.15
																						15.9032	-0.147
																						15.9233	-0.144
																						15.9654	-0.136
																						15.9856	-0.135
																						16.0057	-0.131
																						16.0259	-0.127
																						16.0461	-0.125
																						16.0882	-0.119
																						16.1085	-0.116
																						16.1286	-0.115
																						16.1488	-0.112
																						16.1689	-0.109
																						16.211	-0.105
																						16.2312	-0.103
																						16.2514	-0.1
																						16.2715	-0.098
																						16.2917	-0.0963
																						16.3338	-0.0926
																						16.354	-0.0907
																						16.3742	-0.0886
																						16.3943	-0.0884
																						16.4145	-0.0867
																						16.4566	-0.0834
																						16.4767	-0.082
																						16.4969	-0.0802
																						16.5171	-0.0789
																						16.5372	-0.0779
																						16.5793	-0.0752
																						16.5995	-0.0749
																						16.6197	-0.0737
																						16.6398	-0.0723
																						16.66	-0.0714
																						16.7021	-0.0697
																						16.7222	-0.0686
																						16.7424	-0.0673
																						16.7626	-0.0655
																						16.7827	-0.064
																						16.8248	-0.0618
																						16.845	-0.0611
																						16.8652	-0.0601
																						16.8853	-0.0568
																						16.9055	-0.058
																						16.9476	-0.0549
																						16.9678	-0.0527
																						16.988	-0.0532
																						17.0082	-0.0518
																						17.0284	-0.0511
																						17.0705	-0.0489
																						17.0906	-0.0491
																						17.1108	-0.0466
																						17.131	-0.0472
																						17.1511	-0.0466
																						17.1932	-0.0463
																						17.2133	-0.0454
																						17.2335	-0.0448
																						17.2537	-0.0441
																						17.2738	-0.0433
																						17.3159	-0.043
																						17.3361	-0.0422
																						17.3562	-0.0425
																						17.3765	-0.0403
																						17.3966	-0.041
																						17.4387	-0.0397
																						17.4589	-0.0392
																						17.4791	-0.0389
																						17.4992	-0.0385
																						17.5194	-0.0386
																						17.5615	-0.0379
																						17.5817	-0.0368
																						17.602	-0.037
																						17.6221	-0.0359
																						17.6423	-0.0358
																						17.6844	-0.035
																						17.7045	-0.035
																						17.7247	-0.0343
																						17.7449	-0.0353
																						17.765	-0.0344
																						17.8071	-0.0331
																						17.8272	-0.0328
																						17.8474	-0.0315
																						17.8676	-0.0311
																						17.8878	-0.0302
																						17.9298	-0.0298
																						17.95	-0.0282
																						17.9702	-0.0263
																						17.9903	-0.0275
																						18.0105	-0.0254
																						18.0526	-0.0246
																						18.0727	-0.0233
																						18.0929	-0.0231
																						18.113	-0.023
																						18.1332	-0.0209
																						18.1752	-0.0206
																						18.1955	-0.0198
																						18.2157	-0.0198
																						18.2358	-0.0198
																						18.256	-0.0183
																						18.2981	-0.0176
																						18.3183	-0.0168
																						18.3385	-0.0157
																						18.3586	-0.0168
																						18.3788	-0.0154
																						18.4209	-0.0163
																						18.441	-0.0151
																						18.4612	-0.0151
																						18.4813	-0.016
																						18.5015	-0.0166
																						18.5436	-0.0173
																						18.5637	-0.0179
																						18.5839	-0.0185
																						18.6041	-0.0177
																						18.6242	-0.019
																						18.6663	-0.0197
																						18.6864	-0.0203
																						18.7066	-0.0203
																						18.7268	-0.021
																						18.7469	-0.0222
																						18.789	-0.022
																						18.8093	-0.0225
																						18.8295	-0.0222
																						18.8496	-0.0217
																						18.8698	-0.0229
																						18.9119	-0.0223
																						18.932	-0.0216
																						18.9522	-0.0219
																						18.9723	-0.0214
																						18.9925	-0.0208
																						19.0346	-0.021
																						19.0548	-0.0209
																						19.075	-0.0204
																						19.0952	-0.0195
																						19.1153	-0.0197
																						19.1574	-0.0184
																						19.1775	-0.0178
																						19.1977	-0.018
																						19.2179	-0.0167
																						19.238	-0.0174
																						19.2801	-0.0166
																						19.3002	-0.0156
																						19.3204	-0.015
																						19.3406	-0.0165
																						19.3607	-0.0169
																						19.4028	-0.0162
																						19.423	-0.016
																						19.4431	-0.0161
																						19.4633	-0.0149
																						19.4834	-0.0152
																						19.5255	-0.0155
																						19.5457	-0.0158
																						19.5659	-0.0154
																						19.586	-0.0164
																						19.6062	-0.0167
																						19.6483	-0.0161
																						19.6685	-0.0178
																						19.6887	-0.0196
																						19.7088	-0.022
																						19.7291	-0.0238
																						19.7711	0.0789
																						19.7913	0.177
																						19.8115	0.269
																						19.8316	0.326
																						19.8518	0.371
																						19.8939	0.398
																						19.914	0.409
																						19.9342	0.442
																						19.9544	0.475
																						19.9745	0.518
																						20.0166	0.548
																						20.0367	0.567
																						20.0569	0.564
																						20.0772	0.596
																						20.0973	0.626
																						20.1394	0.667
																						20.1596	0.677
																						20.1797	0.708
																						20.1999	0.721
																						20.22	0.735
																						20.2621	0.731
																						20.2823	0.728
																						20.3026	0.728
																						20.3227	0.706
																						20.3429	0.706
																						20.385	0.631
																						20.4052	0.602
																						20.4254	0.604
																						20.4455	0.586
																						20.4657	0.537
																						20.5078	0.46
																						20.5279	0.412
																						20.5481	0.353
																						20.5683	0.321
																						20.5884	0.264
																						20.6305	0.193
																						20.6507	0.181
																						20.6709	0.169
																						20.691	0.155
																						20.7111	0.144
																						20.7532	0.1
																						20.7734	0.0887
																						20.7935	0.0824
																						20.8137	0.078
																						20.8339	0.0738
																						20.8759	0.0368
																						20.8961	0.0147
																						20.9163	0.00115
																						20.9364	-0.00396
																						20.9567	-0.00737
																						20.9988	-0.0154
																						21.0189	-0.0186
																						21.0391	-0.0208
																						21.0592	-0.0223
																						21.0794	-0.0225
																						21.1215	-0.0231
																						21.1417	-0.0311
																						21.1619	-0.0427
																						21.1821	-0.0554
																						21.2022	-0.0667
																						21.2443	-0.0842
																						21.2644	-0.0895
																						21.2846	-0.0951
																						21.3048	-0.102
																						21.3249	-0.105
																						21.367	-0.106
																						21.3871	-0.105
																						21.4073	-0.101
																						21.4275	-0.0978
																						21.4476	-0.0935
																						21.4897	-0.0849
																						21.5099	-0.0818
																						21.5301	-0.0789
																						21.5502	-0.0757
																						21.5705	-0.0727
																						21.6125	-0.0694
																						21.6327	-0.069
																						21.6529	-0.0655
																						21.673	-0.0666
																						21.6932	-0.0664
																						21.7353	-0.0656
																						21.7555	-0.0634
																						21.7757	-0.0631
																						21.7958	-0.0625
																						21.816	-0.0617
																						21.8581	-0.0613
																						21.8782	-0.0614
																						21.8984	-0.0604
																						21.9186	-0.0605
																						21.9387	-0.0607
																						21.9808	-0.0601
																						22.0009	-0.0625
																						22.0211	-0.0618
																						22.0413	-0.0614
																						22.0614	-0.0623
																						22.1035	-0.0616
																						22.1236	-0.0623
																						22.1438	-0.061
																						22.1639	-0.0611
																						22.1841	-0.0599
																						22.2263	-0.0582
																						22.2464	-0.0574
																						22.2666	-0.056
																						22.2867	-0.0561
																						22.3069	-0.0543
																						22.349	-0.0531
																						22.3692	-0.0528
																						22.3894	-0.0512
																						22.4095	-0.0503
																						22.4297	-0.0495
																						22.4718	-0.0486
																						22.492	-0.0493
																						22.5121	-0.0481
																						22.5323	-0.0472
																						22.5525	-0.0461
																						22.5946	-0.0445
																						22.6147	-0.0443
																						22.6349	-0.044
																						22.655	-0.0427
																						22.6752	-0.0422
																						22.7173	-0.0407
																						22.7374	-0.0409
																						22.7576	-0.0409
																						22.7778	-0.04
																						22.798	-0.0404
																						22.8401	-0.0399
																						22.8602	-0.0395
																						22.8804	-0.0389
																						22.9005	-0.039
																						22.9207	-0.0392
																						22.9628	-0.0417
																						22.983	-0.0418
																						23.0032	-0.042
																						23.0234	-0.0433
																						23.0435	-0.0439
																						23.0856	-0.0466
																						23.1059	-0.0472
																						23.1261	-0.0487
																						23.1462	-0.049
																						23.1664	-0.0495
																						23.2085	-0.0516
																						23.2286	-0.0521
																						23.2488	-0.0534
																						23.2689	-0.0531
																						23.2891	-0.0524
																						23.3312	-0.0521
																						23.3513	-0.0516
																						23.3715	-0.0514
																						23.3917	-0.0505
																						23.4118	-0.0506
																						23.4539	-0.0481
																						23.474	-0.0479
																						23.4942	-0.0473
																						23.5144	-0.0468
																						23.5345	-0.0469
																						23.5766	-0.0458
																						23.5968	-0.0445
																						23.6169	-0.046
																						23.6371	-0.0453
																						23.6573	-0.0443
																						23.6993	-0.0435
																						23.7196	-0.0435
																						23.7398	-0.0431
																						23.7599	-0.0416
																						23.7801	-0.0428
																						23.8222	-0.043
																						23.8424	-0.041
																						23.8626	-0.0419
																						23.8828	-0.0425
																						23.9029	-0.0417
																						23.945	-0.0418
																						23.9651	-0.0415
																						23.9853	-0.042
																						24.0055	-0.0414
																						24.0256	-0.0417
																						24.0677	-0.0417
																						24.0878	-0.0425
																						24.108	-0.0416
																						24.1282	-0.0418
																						24.1483	-0.0422
																						24.1904	-0.0433
																						24.2106	-0.042
																						24.2307	-0.0419
																						24.2509	-0.0421
																						24.271	-0.0413
																						24.3131	-0.0413
																						24.3334	-0.0405
																						24.3535	-0.0397
																						24.3737	-0.0402
																						24.3939	-0.0395
																						24.4359	-0.0392
																						24.4562	-0.0382
																						24.4764	-0.0377
																						24.4965	-0.0373
																						24.5167	-0.0361
																						24.5588	-0.0323
																						24.5789	-0.0307
																						24.5991	-0.0297
																						24.6192	-0.0285
																						24.6394	-0.0267
																						24.6815	-0.0277
																						24.7016	-0.0288
																						24.7218	-0.0302
																						24.742	-0.032
																						24.7621	-0.0347
																						24.8042	-0.0395
																						24.8243	-0.0422
																						24.8445	-0.045
																						24.8648	-0.0495
																						24.8849	-0.0527
																						24.927	-0.0591
																						24.9472	-0.0633
																						24.9674	-0.0651
																						24.9875	-0.0677
																						25.0077	-0.07
																						25.0498	-0.0716
																						25.07	-0.0723
																						25.0902	-0.0717
																						25.1104	-0.0704
																						25.1305	-0.0712
																						25.1726	-0.0688
																						25.1928	-0.0678
																						25.213	-0.0677
																						25.2331	-0.0668
																						25.2533	-0.0664
																						25.2953	-0.0652
																						25.3155	-0.0644
																						25.3357	-0.0633
																						25.3558	-0.0634
																						25.376	-0.0614
																						25.4181	-0.0571
																						25.4382	-0.0571
																						25.4584	-0.0539
																						25.4785	-0.053
																						25.4987	-0.0525
																						25.5408	-0.0584
																						25.5609	-0.0113
																						25.5811	0.115
																						25.6012	0.226
																						25.6214	0.332
																						25.6635	0.485
																						25.6837	0.571
																						25.7038	0.611
																						25.724	0.618
																						25.7442	0.673
																						25.7862	0.716
																						25.8064	0.707
																						25.8266	0.756
																						25.8467	0.765
																						25.867	0.764
																						25.9091	0.796
																						25.9292	0.801
																						25.9494	0.811
																						25.9696	0.833
																						25.9897	0.82
																						26.0318	0.807
																						26.0519	0.803
																						26.0721	0.836
																						26.0923	0.851
																						26.1124	0.864
																						26.1545	0.857
																						26.1746	0.86
																						26.1948	0.847
																						26.215	0.805
																						26.2351	0.785
																						26.2772	0.694
																						26.2974	0.651
																						26.3176	0.614
																						26.3377	0.551
																						26.3579	0.476
																						26.4	0.338
																						26.4202	0.293
																						26.4404	0.252
																						26.4605	0.224
																						26.4808	0.198
																						26.5228	0.126
																						26.5431	0.0721
																						26.5633	0.0259
																						26.5834	-0.00231
																						26.6035	-0.0325
																						26.6456	-0.0536
																						26.6657	-0.0526
																						26.6859	-0.0491
																						26.7061	-0.0471
																						26.7262	-0.047
																						26.7683	-0.046
																						26.7885	-0.0429
																						26.8087	-0.04
																						26.8288	-0.0364
																						26.849	-0.0402
																						26.8911	-0.0603
																						26.9112	-0.0694
																						26.9314	-0.0773
																						26.9515	-0.0833
																						26.9717	-0.0852
																						27.0138	-0.0816
																						27.034	-0.0852
																						27.0541	-0.0925
																						27.0743	-0.102
																						27.0945	-0.111
																						27.1366	-0.125
																						27.1569	-0.13
																						27.177	-0.134
																						27.1972	-0.136
																						27.2173	-0.138
																						27.2594	-0.143
																						27.2796	-0.146
																						27.2997	-0.15
																						27.3199	-0.152
																						27.3401	-0.151
																						27.3821	-0.155
																						27.4023	-0.163
																						27.4225	-0.172
																						27.4427	-0.179
																						27.4628	-0.183
																						27.5049	-0.186
																						27.525	-0.185
																						27.5452	-0.184
																						27.5654	-0.184
																						27.5856	-0.184
																						27.6276	-0.185
																						27.6478	-0.184
																						27.668	-0.181
																						27.6882	-0.176
																						27.7084	-0.172
																						27.7505	-0.164
																						27.7707	-0.163
																						27.7909	-0.162
																						27.8111	-0.163
																						27.8312	-0.161
																						27.8733	-0.16
																						27.8935	-0.159
																						27.9137	-0.157
																						27.9338	-0.156
																						27.9539	-0.155
																						27.996	-0.152
																						28.0162	-0.152
																						28.0363	-0.153
																						28.0565	-0.156
																						28.0767	-0.161
																						28.1188	-0.174
																						28.1389	-0.182
																						28.1591	-0.188
																						28.1792	-0.193
																						28.1994	-0.199
																						28.2415	-0.205
																						28.2616	-0.204
																						28.2818	-0.203
																						28.3019	-0.201
																						28.3222	-0.197
																						28.3643	-0.189
																						28.3844	-0.186
																						28.4046	-0.182
																						28.4248	-0.178
																						28.4449	-0.175
																						28.487	-0.169
																						28.5072	-0.166
																						28.5274	-0.164
																						28.5475	-0.162
																						28.5677	-0.16
																						28.6098	-0.164
																						28.63	-0.167
																						28.6502	-0.169
																						28.6703	-0.171
																						28.6904	-0.171
																						28.7325	-0.17
																						28.7527	-0.169
																						28.7728	-0.167
																						28.793	-0.165
																						28.8131	-0.163
																						28.8552	-0.158
																						28.8754	-0.155
																						28.8955	-0.152
																						28.9157	-0.15
																						28.9359	-0.146
																						28.978	-0.139
																						28.9981	-0.134
																						29.0183	-0.131
																						29.0384	-0.127
																						29.0586	-0.124
																						29.1007	-0.115
																						29.1209	-0.112
																						29.141	-0.11
																						29.1612	-0.108
																						29.1814	-0.105
																						29.2235	-0.103
																						29.2437	-0.102
																						29.2639	-0.101
																						29.2841	-0.101
																						29.3043	-0.0989
																						29.3464	-0.0963
																						29.3665	-0.095
																						29.3867	-0.0934
																						29.4069	-0.0912
																						29.4271	-0.0875
																						29.4691	-0.0835
																						29.4893	-0.0801
																						29.5095	-0.078
																						29.5296	-0.0761
																						29.5498	-0.0725
																						29.5919	-0.0683
																						29.612	-0.0657
																						29.6322	-0.065
																						29.6523	-0.0623
																						29.6725	-0.0618
																						29.7146	-0.059
																						29.7348	-0.0592
																						29.755	-0.0581
																						29.7751	-0.0572
																						29.7952	-0.0563
																						29.8373	-0.0565
																						29.8576	-0.0568
																						29.8778	-0.0565
																						29.898	-0.0565
																						29.9182	-0.0575
																						29.9603	-0.0585
																						29.9804	-0.0585
																						30.0006	-0.0584
																						30.0207	-0.0601
																						30.0408	-0.059
																						30.0829	-0.0594
																						30.1031	-0.0601
																						30.1232	-0.0587
																						30.1434	-0.0595
																						30.1636	-0.0589
																						30.2057	-0.0572
																						30.2258	-0.0564
																						30.246	-0.0568
																						30.2662	-0.0557
																						30.2863	-0.0543
																						30.3284	-0.0532
																						30.3485	-0.0533
																						30.3687	-0.0529
																						30.3889	-0.0515
																						30.409	-0.0508
																						30.4511	-0.0496
																						30.4714	-0.0471
																						30.4916	-0.0465
																						30.5117	-0.0476
																						30.5319	-0.0456
																						30.574	-0.0448
																						30.5942	-0.0431
																						30.6144	-0.0436
																						30.6345	-0.0427
																						30.6547	-0.0427
																						30.6968	-0.0427
																						30.7169	-0.0424
																						30.7371	-0.0417
																						30.7573	-0.0414
																						30.7774	-0.042
																						30.8195	-0.0405
																						30.8396	-0.0408
																						30.8598	-0.0413
																						30.88	-0.0385
																						30.9002	-0.0384
																						30.9422	-0.0371
																						30.9624	-0.0368
																						30.9825	-0.0367
																						31.0027	-0.0355
																						31.0228	-0.0346
																						31.0649	-0.034
																						31.0852	-0.0333
																						31.1054	-0.0337
																						31.1255	-0.0316
																						31.1457	-0.031
																						31.1878	-0.0311
																						31.208	-0.0292
																						31.2282	-0.0295
																						31.2483	-0.03
																						31.2685	-0.0282
																						31.3106	-0.0275
																						31.3308	-0.0275
																						31.351	-0.027
																						31.3711	-0.0276
																						31.3913	-0.0277
																						31.4334	-0.0294
																						31.4535	-0.0293
																						31.4737	-0.0294
																						31.4939	-0.0304
																						31.514	-0.0307
																						31.5561	-0.03
																						31.5762	-0.0302
																						31.5964	-0.0311
																						31.6166	-0.0293
																						31.6367	-0.0306
																						31.6788	-0.0311
																						31.699	-0.0304
																						31.7191	-0.0294
																						31.7393	-0.0292
																						31.7595	-0.0291
																						31.8016	-0.0288
																						31.8217	-0.0284
																						31.8419	-0.0281
																						31.862	-0.0284
																						31.8822	-0.0283
																						31.9243	-0.028
																						31.9446	-0.0275
																						31.9647	-0.0273
																						31.9849	-0.0274
																						32.0051	-0.0279
																						32.0472	-0.027
																						32.0673	-0.0285
																						32.0875	-0.0279
																						32.1077	-0.0279
																						32.1278	-0.0271
																						32.1699	-0.0277
																						32.1901	-0.0274
																						32.2102	-0.0267
																						32.2304	-0.0276
																						32.2506	-0.0271
																						32.2927	-0.0265
																						32.3128	-0.0278
																						32.333	-0.0263
																						32.3533	-0.0263
																						32.3734	-0.0269
																						32.4155	-0.0262
																						32.4357	-0.0259
																						32.4558	-0.0268
																						32.476	-0.0256
																						32.4962	-0.0247
																						32.5382	-0.0247
																						32.5584	-0.0256
																						32.5787	-0.0257
																						32.5988	-0.0248
																						32.6191	-0.0252
																						32.6611	-0.0249
																						32.6813	-0.0229
																						32.7015	-0.0227
																						32.7216	-0.0231
																						32.7418	-0.0223
																						32.7839	-0.0204
																						32.804	-0.0197
																						32.8242	-0.0182
																						32.8443	-0.0181
																						32.8645	-0.017
																						32.9066	-0.0141
																						32.9267	-0.0148
																						32.9469	-0.0127
																						32.9671	-0.0117
																						32.9872	-0.0118
																						33.0293	-0.00761
																						33.0495	-0.00741
																						33.0696	-0.00586
																						33.0897	-0.0059
																						33.1099	-0.00499
																						33.152	-0.00562
																						33.1722	-0.00602
																						33.1924	-0.00536
																						33.2125	-0.00542
																						33.2327	-0.00556
																						33.2748	-0.00548
																						33.295	-0.00596
																						33.3152	-0.00483
																						33.3353	-0.00523
																						33.3555	-0.00496
																						33.3976	-0.00594
																						33.4177	-0.00643
																						33.438	-0.00584
																						33.4581	-0.00823
																						33.4783	-0.00893
																						33.5204	0.021
																						33.5405	0.0974
																						33.5607	0.166
																						33.5809	0.234
																						33.601	0.282
																						33.6431	0.412
																						33.6633	0.461
																						33.6834	0.517
																						33.7036	0.535
																						33.7237	0.551
																						33.7658	0.597
																						33.786	0.603
																						33.8062	0.595
																						33.8263	0.614
																						33.8466	0.625
																						33.8886	0.642
																						33.9088	0.649
																						33.929	0.667
																						33.9491	0.693
																						33.9693	0.704
																						34.0114	0.688
																						34.0316	0.695
																						34.0517	0.704
																						34.0719	0.702
																						34.092	0.68
																						34.1341	0.632
																						34.1542	0.646
																						34.1744	0.631
																						34.1946	0.603
																						34.2147	0.559
																						34.2568	0.403
																						34.277	0.375
																						34.2972	0.374
																						34.3174	0.383
																						34.3375	0.365
																						34.3796	0.261
																						34.3997	0.203
																						34.4199	0.136
																						34.44	0.0854
																						34.4603	0.0431
																						34.5024	-0.00205
																						34.5226	-0.0208
																						34.5428	-0.0501
																						34.5629	-0.0749
																						34.5831	-0.0878
																						34.6252	-0.0885
																						34.6454	-0.0909
																						34.6656	-0.0973
																						34.6857	-0.106
																						34.7058	-0.109
																						34.7479	-0.108
																						34.7682	-0.106
																						34.7883	-0.107
																						34.8095	-0.109
																						34.8297	-0.112
																						34.8718	-0.119
																						34.8919	-0.121
																						34.9121	-0.12
																						34.9322	-0.116
																						34.9524	-0.109
																						34.9945	-0.0933
																						35.0146	-0.0883
																						35.0348	-0.0834
																						35.055	-0.0795
																						35.0751	-0.0751
																						35.1172	-0.0708
																						35.1373	-0.0697
																						35.1575	-0.0682
																						35.1776	-0.0664
																						35.1979	-0.0672
																						35.24	-0.0819
																						35.2602	-0.0962
																						35.2803	-0.111
																						35.3005	-0.124
																						35.3206	-0.134
																						35.3627	-0.149
																						35.383	-0.155
																						35.4032	-0.16
																						35.4234	-0.164
																						35.4435	-0.169
																						35.4856	-0.176
																						35.5058	-0.177
																						35.5259	-0.179
																						35.5461	-0.182
																						35.5662	-0.182
																						35.6083	-0.184
																						35.6285	-0.184
																						35.6486	-0.184
																						35.6688	-0.182
																						35.689	-0.179
																						35.7311	-0.174
																						35.7512	-0.17
																						35.7714	-0.165
																						35.7915	-0.158
																						35.8117	-0.153
																						35.8538	-0.139
																						35.8739	-0.132
																						35.8941	-0.126
																						35.9142	-0.121
																						35.9344	-0.116
																						35.9765	-0.111
																						35.9968	-0.108
																						36.017	-0.105
																						36.0371	-0.104
																						36.0573	-0.104
																						36.0994	-0.0994
																						36.1196	-0.0963
																						36.1397	-0.0956
																						36.1599	-0.0947
																						36.18	-0.0945
																						36.2221	-0.0909
																						36.2422	-0.0903
																						36.2624	-0.09
																						36.2826	-0.0891
																						36.3028	-0.0876
																						36.3449	-0.0857
																						36.365	-0.0843
																						36.3852	-0.0812
																						36.4053	-0.0806
																						36.4255	-0.0794
																						36.4676	-0.0757
																						36.4877	-0.0757
																						36.5079	-0.0751
																						36.528	-0.0732
																						36.5482	-0.0723
																						36.5903	-0.0709
																						36.6106	-0.0703
																						36.6307	-0.0686
																						36.6508	-0.068
																						36.6711	-0.0669
																						36.7132	-0.0639
																						36.7333	-0.062
																						36.7535	-0.0614
																						36.7737	-0.0611
																						36.7938	-0.0597
																						36.8359	-0.0595
																						36.8561	-0.0583
																						36.8763	-0.0583
																						36.8965	-0.0574
																						36.9166	-0.0567
																						36.9587	-0.0552
																						36.9789	-0.0545
																						36.999	-0.0545
																						37.0192	-0.0538
																						37.0393	-0.0536
																						37.0814	-0.0519
																						37.1016	-0.0513
																						37.1217	-0.0511
																						37.1419	-0.0517
																						37.162	-0.05
																						37.2041	-0.0492
																						37.2244	-0.0494
																						37.2446	-0.05
																						37.2647	-0.0494
																						37.2849	-0.0486
																						37.327	-0.0479
																						37.3471	-0.0474
																						37.3673	-0.0466
																						37.3875	-0.0458
																						37.4076	-0.0465
																						37.4497	-0.0451
																						37.4699	-0.0458
																						37.4901	-0.0454
																						37.5102	-0.0445
																						37.5304	-0.0441
																						37.5725	-0.0443
																						37.5926	-0.0433
																						37.6128	-0.042
																						37.633	-0.0421
																						37.6531	-0.0411
																						37.6952	-0.0417
																						37.7153	-0.0392
																						37.7355	-0.0392
																						37.7557	-0.0388
																						37.7758	-0.0382
																						37.8179	-0.0369
																						37.8381	-0.0368
																						37.8583	-0.0367
																						37.8784	-0.0367
																						37.8986	-0.0353
																						37.9407	-0.0346
																						37.9608	-0.0342
																						37.981	-0.0338
																						38.0012	-0.0335
																						38.0213	-0.0337
																						38.0634	-0.0337
																						38.0836	-0.0327
																						38.1038	-0.0333
																						38.1239	-0.0323
																						38.1442	-0.0324
																						38.1863	-0.0314
																						38.2064	-0.0308
																						38.2266	-0.0309
																						38.2467	-0.0306
																						38.2669	-0.0319
																						38.309	-0.0299
																						38.3291	-0.03
																						38.3493	-0.0307
																						38.3695	-0.0301
																						38.3896	-0.0298
																						38.4317	-0.0301
																						38.4519	-0.03
																						38.472	-0.0292
																						38.4922	-0.0291
																						38.5123	-0.0292
																						38.5545	-0.0283
																						38.5746	-0.0281
																						38.5948	-0.027
																						38.6149	-0.0269
																						38.6351	-0.0264
																						38.6772	-0.028
																						38.6974	-0.0271
																						38.7176	-0.027
																						38.7377	-0.0276
																						38.758	-0.0272
																						38.8	-0.0272
																						38.8202	-0.0263
																						38.8404	-0.0269
																						38.8605	-0.0258
																						38.8807	-0.0252
																						38.9228	-0.0241
																						38.9429	-0.0253
																						38.9631	-0.024
																						38.9832	-0.0247
																						39.0034	-0.0249
																						39.0455	-0.0229
																						39.0656	-0.0237
																						39.0858	-0.0228
																						39.106	-0.0222
																						39.1261	-0.0226
																						39.1682	-0.0217
																						39.1883	-0.0212
																						39.2085	-0.0204
																						39.2287	-0.0199
																						39.2488	-0.0197
																						39.2909	-0.0191
																						39.3111	-0.0177
																						39.3313	-0.0162
																						39.3514	-0.0172
																						39.3716	-0.016
																						39.4137	-0.0147
																						39.4339	-0.0152
																						39.4541	-0.0157
																						39.4742	-0.0149
																						39.4944	-0.0148
																						39.5365	-0.0161
																						39.5567	-0.0154
																						39.5768	-0.0168
																						39.597	-0.0159
																						39.6172	-0.0162
																						39.6592	-0.0157
																						39.6794	-0.0153
																						39.6996	-0.0163
																						39.7197	-0.0156
																						39.7399	-0.0154
																						39.782	-0.0137
																						39.8021	-0.013
																						39.8223	-0.0133
																						39.8425	-0.0128
																						39.8627	-0.0117
																						39.9047	0.149
																						39.9249	0.232
																						39.945	0.304
																						39.9652	0.382
																						39.9854	0.446
																						40.0275	0.571
																						40.0477	0.625
																						40.068	0.658
																						40.0881	0.707
																						40.1083	0.735
																						40.1504	0.826
																						40.1705	0.847
																						40.1907	0.863
																						40.2109	0.874
																						40.231	0.888
																						40.2731	0.92
																						40.2933	0.918
																						40.3134	0.917
																						40.3336	0.915
																						40.3537	0.906
																						40.3958	0.868
																						40.416	0.857
																						40.4361	0.839
																						40.4564	0.834
																						40.4765	0.81
																						40.5186	0.797
																						40.5388	0.765
																						40.5589	0.714
																						40.5791	0.694
																						40.5993	0.667
																						40.6414	0.535
																						40.6616	0.477
																						40.6818	0.419
																						40.7019	0.366
																						40.7221	0.345
																						40.7642	0.258
																						40.7844	0.224
																						40.8046	0.194
																						40.8247	0.159
																						40.8449	0.123
																						40.887	0.0687
																						40.9072	0.0616
																						40.9274	0.0566
																						40.9502	0.0499
																						40.9703	0.0421
																						41.0124	0.0191
																						41.0325	0.00303
																						41.0527	-0.0139
																						41.0729	-0.0293
																						41.093	-0.0462
																						41.1351	-0.076
																						41.1553	-0.0873
																						41.1754	-0.0971
																						41.1956	-0.103
																						41.2158	-0.105
																						41.2579	-0.111
																						41.278	-0.112
																						41.2982	-0.111
																						41.3183	-0.111
																						41.3385	-0.111
																						41.3806	-0.11
																						41.4008	-0.11
																						41.421	-0.109
																						41.4411	-0.11
																						41.4613	-0.111
																						41.5034	-0.117
																						41.5236	-0.123
																						41.5439	-0.13
																						41.564	-0.138
																						41.5842	-0.144
																						41.6263	-0.156
																						41.6465	-0.16
																						41.6666	-0.163
																						41.6868	-0.165
																						41.7069	-0.165
																						41.749	-0.16
																						41.7691	-0.157
																						41.7893	-0.149
																						41.8095	-0.14
																						41.8297	-0.133
																						41.8717	-0.117
																						41.8919	-0.112
																						41.912	-0.111
																						41.9322	-0.111
																						41.9524	-0.115
																						41.9944	-0.123
																						42.0146	-0.128
																						42.0348	-0.133
																						42.0549	-0.137
																						42.0751	-0.14
																						42.1172	-0.144
																						42.1374	-0.144
																						42.1576	-0.145
																						42.1777	-0.144
																						42.198	-0.143
																						42.2401	-0.143
																						42.2603	-0.143
																						42.2804	-0.143
																						42.3006	-0.146
																						42.3207	-0.149
																						42.3629	-0.157
																						42.383	-0.161
																						42.4032	-0.164
																						42.4234	-0.168
																						42.4436	-0.171
																						42.4857	-0.178
																						42.5058	-0.181
																						42.526	-0.184
																						42.5461	-0.187
																						42.5663	-0.187
																						42.6084	-0.19
																						42.6285	-0.191
																						42.6487	-0.192
																						42.6688	-0.192
																						42.689	-0.191
																						42.7311	-0.192
																						42.7513	-0.191
																						42.7715	-0.191
																						42.7916	-0.189
																						42.8118	-0.188
																						42.8539	-0.185
																						42.8741	-0.183
																						42.8943	-0.183
																						42.9144	-0.182
																						42.9346	-0.181
																						42.9766	-0.179
																						42.9968	-0.177
																						43.017	-0.177
																						43.0372	-0.175
																						43.0573	-0.174
																						43.0994	-0.17
																						43.1195	-0.168
																						43.1397	-0.167
																						43.1599	-0.166
																						43.18	-0.165
																						43.2221	-0.161
																						43.2423	-0.159
																						43.2625	-0.155
																						43.2827	-0.152
																						43.3028	-0.149
																						43.3449	-0.14
																						43.3651	-0.137
																						43.3852	-0.133
																						43.4054	-0.13
																						43.4255	-0.127
																						43.4676	-0.12
																						43.4879	-0.117
																						43.508	-0.116
																						43.5282	-0.112
																						43.5483	-0.11
																						43.5904	-0.106
																						43.6106	-0.104
																						43.6308	-0.101
																						43.6509	-0.0999
																						43.6712	-0.0975
																						43.7133	-0.0921
																						43.7334	-0.0903
																						43.7536	-0.0889
																						43.7737	-0.0864
																						43.7939	-0.084
																						43.836	-0.0795
																						43.8561	-0.0773
																						43.8763	-0.0749
																						43.8965	-0.0733
																						43.9167	-0.0713
																						43.9588	-0.0672
																						43.9789	-0.0665
																						43.9991	-0.0646
																						44.0192	-0.0638
																						44.0394	-0.0613
																						44.0815	-0.0597
																						44.1016	-0.0584
																						44.1219	-0.0582
																						44.142	-0.0574
																						44.1622	-0.0564
																						44.2043	-0.0555
																						44.2245	-0.0548
																						44.2446	-0.054
																						44.2648	-0.0525
																						44.285	-0.0515
																						44.3271	-0.0508
																						44.3473	-0.0492
																						44.3675	-0.0495
																						44.3877	-0.0488
																						44.4078	-0.0482
																						44.4499	-0.0466
																						44.47	-0.0456
																						44.4902	-0.045
																						44.5104	-0.0448
																						44.5305	-0.0437
																						44.5726	-0.0439
																						44.5928	-0.0429
																						44.6129	-0.0422
																						44.6331	-0.0434
																						44.6532	-0.0439
																						44.6953	-0.0428
																						44.7155	-0.0422
																						44.7356	-0.0428
																						44.7558	-0.0417
																						44.776	-0.0422
																						44.8181	-0.0413
																						44.8383	-0.0407
																						44.8585	-0.0407
																						44.8787	-0.0397
																						44.8989	-0.0395
																						44.941	-0.0387
																						44.9612	-0.0391
																						44.9814	-0.0378
																						45.0016	-0.0375
																						45.0217	-0.0384
																						45.0638	-0.0388
																						45.084	-0.0398
																						45.1041	-0.0404
																						45.1243	-0.0399
																						45.1445	-0.0403
																						45.1865	-0.0398
																						45.2067	-0.0396
																						45.2269	-0.0392
																						45.2497	-0.0397
																						45.2698	-0.0401
																						45.3119	-0.0398
																						45.3321	-0.0386
																						45.3522	-0.0389
																						45.3724	-0.0382
																						45.3926	-0.0387
																						45.4347	-0.0386
																						45.4548	-0.0375
																						45.475	-0.0388
																						45.4951	-0.0388
																						45.5154	-0.0383
																						45.5575	-0.0376
																						45.5776	-0.0371
																						45.5978	-0.0364
																						45.618	-0.037
																						45.6382	-0.0368
																						45.6803	-0.0352
																						45.7004	-0.0352
																						45.7206	-0.0353
																						45.7408	-0.0337
																						45.7609	-0.0332
																						45.803	-0.0312
																						45.8232	-0.0319
																						45.8434	-0.0307
																						45.8636	-0.0295
																						45.8838	-0.0285
																						45.9258	-0.0286
																						45.946	-0.0283
																						45.9662	-0.031
																						45.9863	-0.032
																						46.0065	-0.0349
																						46.0486	-0.0367
																						46.0687	-0.0364
																						46.0888	-0.035
																						46.1089	-0.0342
																						46.129	-0.0339
																						46.1711	-0.0342
																						46.1913	-0.034
																						46.2114	-0.0342
																						46.2315	-0.0348
																						46.2516	-0.0344
																						46.2937	-0.0333
																						46.3138	-0.0325
																						46.334	-0.0329
																						46.3541	-0.0338
																						46.3742	-0.0314
																						46.4163	-0.031
																						46.4364	-0.0304
																						46.4565	-0.0299
																						46.4767	-0.0304
																						46.4968	-0.0306
																						46.5389	-0.0322
																						46.559	-0.0325
																						46.5791	-0.0335
																						46.5992	-0.0338
																						46.6194	-0.0346
																						46.6615	-0.0351
																						46.6816	-0.0347
																						46.7017	-0.0341
																						46.7218	-0.0343
																						46.7419	-0.0346
																						46.784	-0.0326
																						46.8042	-0.0308
																						46.8243	-0.0297
																						46.8444	-0.03
																						46.8645	-0.0273
																						46.9066	-0.0259
																						46.9267	-0.0263
																						46.9605	-0.0241
																						46.9807	-0.0243
																						47.0008	-0.0242
																						47.0429	-0.0239
																						47.063	-0.0253
																						47.0832	-0.0247
																						47.1033	-0.0249
																						47.1234	-0.0268
																						47.1655	-0.0263
																						47.1856	-0.0273
																						47.2057	-0.0262
																						47.2258	-0.0264
																						47.246	-0.0253
																						47.2881	-0.0253
																						47.3082	-0.0254
																						47.3283	-0.0269
																						47.3484	-0.0278
																						47.3685	-0.0283
																						47.4106	-0.0294
																						47.4308	-0.0285
																						47.4509	-0.0284
																						47.471	-0.0286
																						47.4911	-0.0281
																						47.5332	-0.0263
																						47.5533	-0.0257
																						47.5735	-0.0253
																						47.5936	-0.0263
																						47.6137	-0.0278
																						47.6558	-0.0316
																						47.6759	-0.0326
																						47.696	-0.0329
																						47.7162	-0.0324
																						47.7363	-0.0321
																						47.7784	-0.0345
																						47.7985	-0.0341
																						47.8186	-0.0347
																						47.8388	-0.034
																						47.8589	-0.0334
																						47.901	-0.0323
																						47.9211	-0.0322
																						47.9413	-0.0319
																						47.9614	-0.0321
																						47.9815	-0.0312
																						48.0236	-0.032
																						48.0437	-0.0325
																						48.0638	-0.0317
																						48.084	-0.032
																						48.1041	-0.032
																						48.1462	-0.0326
																						48.1663	-0.0346
																						48.1864	-0.0369
																						48.2066	-0.0374
																						48.2267	-0.039
																						48.2688	-0.0388
																						48.2889	-0.0386
																						48.309	-0.0368
																						48.3291	-0.0362
																						48.3493	-0.0356
																						48.3914	-0.0353
																						48.4115	-0.0344
																						48.4316	-0.0351
																						48.4517	-0.0339
																						48.4719	-0.0337
																						48.5139	-0.0325
																						48.5341	-0.0322
																						48.5542	-0.0317
																						48.5743	-0.0314
																						48.5944	-0.0312
																						48.6365	-0.0306
																						48.6566	-0.0304
																						48.6768	-0.0297
																						48.6969	-0.0303
																						48.717	-0.0295
																						48.7591	-0.0303
																						48.7792	-0.0301
																						48.7993	-0.0308
																						48.8195	-0.0305
																						48.8396	-0.0291
																						48.8817	-0.0277
																						48.9018	-0.0265
																						48.9219	-0.0265
																						48.9421	-0.0263
																						48.9622	-0.0254
																						49.0043	-0.0253
																						49.0244	-0.025
																						49.0445	-0.0265
																						49.0646	-0.0263
																						49.0848	-0.026
																						49.1268	-0.0249
[truncated: 240 more rows]

## Sheet: Fig 3e
Figure 3e		|Temperature Sensistivity|
	Temperature Response Time	Ref. 9	Ref. 16	Ref. 45	Ref. 46	Ref. 47	Ref. 48	Ref. 49	Ref. 50	Ref. 51	This Work
	1.7	35.5
	0.37		27.35
	0.55			5
	0.78				28.15
	4					65
	0.6						13.8
	1.05							19.3
	1.6								82.5
	1									25
	0.5										123.2

[truncated: 29 more sheets: Fig 4b, Fig 5b, Fig 5c, Fig 5e, Fig 5f, SFig 3a, SFig 3b, SFig 3c, SFig4a, SFig4b, SFig4c, SFig5a, SFig5b, SFig5c, SFig5d, SFig5e, SFig10b, SFig10c, SFig11a, SFig12a …]
